# Supplementary material for: Environmental ranking of European industrial facilities by toxicity and global warming potentials
Source: Sci Rep. 2023 Jan 31;13:1772. doi: 10.1038/s41598-022-25750-w (PMC9889776; doi:10.1038/s41598-022-25750-w)
Supplement: Supplementary file 1 — Supplementary Information. [file 41598_2022_25750_MOESM1_ESM.xlsx]

## Sheet: notes
This dataset has been prepared by Szilárd Erhart & Kornél Erhart for a research paper on
Environmental ranking of European industrial facilities by toxicity and global warming potentials
published by the Nature Scientific Reports, 2023
Table1: SDGs and environmental objectives in the EU Taxonomy related to our research.
Table2: Human toxicity, ecotoxicity and global warming impact potentials by major pollutants (in % of the total CTUh, CTUe and CO2 equivalent, respectively, 2017).
Table3: Human toxicity, ecotoxicity and climate change impact potentials by NACE sectors (2017, % based on CTUh, CTUe and CO2 equivalent)
Table 4: The facilities with the largest contribution to human toxicity (CTUh), ecotoxicity (CTUe) and global warming potential (CO2eq Kt), emitted from E-PRTR point sources to air and water in 2017, characterized with USEtox 2.12 and IPCC global warming potential values. Only the 10 facilities with the largest impact potentials are shown. Assumptions made in toxicity characterisation are given i…
Table 5: Cross-correlation (Facility level observations by all sectors and sectors with the largest impact potentials)
Table 6: Shares of measured, calculated and estimated pollutant releases in % of total impact potentials by country (2017)
Table 7: Shares of pollutant releases by measurement/calculation standard types in % of the total (in 2017)
Figure 1: Contribution of substances to cancer, non-cancer and total human toxicity (CTUh), emitted from point sources reported under E-PRTR to air and water (2017), characterized with USEtox 2.12. Only the total contribution and the four substances with largest contributions are shown.
Figure 2: The human toxicity (CTUh, left panel), ecotoxicity (CTUe, right panel) and global warming ((CO2eq, bottom panel) impact potentials of substances emitted from largest European point sources to air and water in 2017 characterized with USEtox 2.12 and IPCC values. Observations are visualized with QGIS 3.28 Firence (https://qgis.org, Mac version), and sized as a function of the point-source…
Figure 3: Trend of contribution of substances to human toxicity (CTUh), ecotoxicity (CTUe) and global warming (CO2) impact potentials emitted from European point sources to air and water (2001–2017), characterized with USEtox 2.12. Only the total contribution and the five substances with largest contributions are shown. Assumptions made in characterization are given in the table footnotes. Under …
ABSTRACT
We present a methodology to develop the integrated toxicity and climate change risk assessment of Europe based facilities, industries and regions. There is an increasingly important need for large scale sustainability measurement solutions for company reporting with high granularity. In this paper we measure key aspects of Sustainable Development Goals in terms of human, cancer and non-cancer tox…
DISCLAIMER The authors takes no responsibility for the timeliness, accuracy, completeness or quality of the information provided. The authors are in no event liable for damages of any kind incurred or suffered as a result of the use or non-use of the information presented or the use of defective or incomplete information . The contents are subject to confirmation and not binding. The author expre…

## Sheet: Table1
Table 1
SDGs and environmental objectives in the EU Taxonomy related to our research.
SDGsEU Taxonomy objectives	EU Taxonomy objectives
Good health and well-being (SDG 3)	Sustainable use of water and marines (objective 3)
Clean water and sanitation (SDG6)	Transition to a circular economy (objective 4)
Sustainable cities and communities (SDG 11)	Pollution prevention and control (objective 5)
Responsible consumption and production (SDG 12)	Protection of healthy ecosystems (objective 6)
Climate action (SDG 13)	Climate change mitigation (objective 1)
Life below water (SDG 14)

## Sheet: Table2
Table 2
Human toxicity, ecotoxicity and global warming impact potentials by major pollutants (in % of the total CTUh, CTUe and CO2 equivalent, respectively, 2017).
														human toxicity impact in % of the total
Pollutant		AT	BE	BG	CY	CZ	DE	DK	EE	EL	ES	FI	FR	HR	HU	IE	IT	LT	LU	LV	MT	NL	PL	PT	RO	SE	SI	SK	UK	EU 28
Arsenic and compounds (as As) a		0	0.01	0.01	0.01	0.02	0	0.01	0.07	0.02	0.01	0.02	0.01	0.01	0.08	0.03	0.07	0	0	0.01	0.19	0.04	0.01	0.02	0.01	0.02	0	0	0.02	0.02
Cadmium and compounds (as Cd) b		0.03	0.02	0.01	0.02	0.01	0	0	0.03	0.03	0.03	0	0.04	0.04	0	0	0.03	0	0	0	0	0.03	0.01	0.14	0.02	0.01	0.01	0.01	0.01	0.02
Chromium and compounds (as Cr)	b	0	0.01	0.03	0	0	0.01	0	0.01	0.01	0.01	0.03	0.01	0.04	0.08	0	0.1	0.18	0	0.03	0.68	0.01	0	0.04	0.04	0.02	0.02	0	0.02	0.01
Lead and compounds (as Pb)d		0.05	0.25	0.02	0	0.05	0.03	0	0.3	0.03	0.09	0.02	0.11	0	0.11	0	0.07	0	0	0	0	0.15	0.06	0.07	0.16	0	0.09	0.83	0.17	0.1
Mercury and compounds (as Hg) e		0.82	0.58	0.92	0.83	0.89	0.92	0.94	0.43	0.81	0.67	0.78	0.57	0.65	0.51	0.93	0.59	0	0.1	0.93	0.01	0.61	0.84	0.63	0.54	0.57	0.87	0.1	0.63	0.76
Zinc and compounds (as Zn) f		0.1	0.12	0.01	0.13	0.02	0.03	0.02	0.17	0.1	0.18	0.13	0.25	0.26	0.21	0.03	0.14	0.72	0.9	0.03	0.1	0.15	0.05	0.1	0.17	0.34	0.01	0.04	0.14	0.09
Largest contributions in % of total		1	1	1	1	1	1	0.98	1	0.99	0.99	0.98	0.99	1	0.99	1	0.99	0.91	1	0.99	0.98	0.99	0.96	0.99	0.95	0.98	1	1	0.99	1
														ecotoxicity impact in % of the total
		AT	BE	BG	CY	CZ	DE	DK	EE	EL	ES	FI	FR	HR	HU	IE	IT	LT	LU	LV	MT	NL	PL	PT	RO	SE	SI	SK	UK	EU 28
Arsenic and compounds (as As) a		0	0	0.01	0	0.01	0	0.01	0.03	0.01	0	0	0	0	0.01	0.01	0.01	0	0	0	0.01	0.01	0	0	0	0	0	0	0	0.01
Cadmium and compounds (as Cd)	b	0.01	0.04	0.26	0.13	0.04	0.02	0	0.11	0.04	0.06	0.04	0.06	0.07	0.01	0.01	0.22	0	0	0.04	0	0.01	0.15	0.1	0.01	0.05	0.01	0.36	0.03	0.09
Chromium and compounds (as Cr)	c	0	0.04	0.1	0.03	0.01	0.03	0.01	0.06	0.05	0.04	0.03	0.02	0.06	0.07	0	0.09	0.04	0	0.04	0.22	0.01	0.02	0.08	0.04	0.01	0.05	0.02	0.02	0.04
Copper and compounds (as Cu) g		0.03	0.02	0.04	0.01	0.03	0.03	0.02	0.01	0.03	0.04	0.03	0.04	0.02	0.02	0.05	0.01	0.02	0	0.06	0.01	0.02	0.01	0.02	0.12	0.02	0.03	0	0.07	0.04
Lead and compounds (as Pb) d		0	0	0	0	0	0	0	0.01	0	0	0	0	0	0	0	0	0	0	0	0	0	0	0	0	0	0	0.08	0	0
Mercury and compounds (as Hg) e		0	0	0	0	0	0	0	0	0	0	0	0	0	0	0	0	0	0.01	0	0	0	0	0	0	0	0	0	0	0
Nickel and compounds (as Ni) h		0.1	0.07	0.12	0.51	0.16	0.11	0.12	0.09	0.27	0.26	0.15	0.12	0.03	0.12	0.09	0.18	0.09	0	0.24	0.14	0.13	0.06	0.35	0.07	0.07	0.14	0.03	0.14	0.14
Zinc and compounds (as Zn) f		0.85	0.82	0.47	0.3	0.74	0.8	0.84	0.69	0.6	0.58	0.7	0.74	0.81	0.76	0.85	0.47	0.86	0.99	0.62	0.62	0.81	0.75	0.42	0.76	0.83	0.77	0.5	0.72	0.68
Largest contributions in % of total		1	1	1	1	1	1	1	1	1	0.98	0.95	0.99	1	1	1	0.98	1	1	1	1	1	1	0.98	1	0.99	1	0.98	0.99	0.99
													Climate change impact potential in % of the total
		AT	BE	BG	CY	CZ	DE	DK	EE	EL	ES	FI	FR	HR	HU	IE	IT	LT	LU	LV	MT	NL	PL	PT	RO	SE	SI	SK	UK	EU 28
Carbon dioxide (CO2)		0.99	0.97	0.96	1	1	0.98	0.96	1	0.98	0.96	0.94	0.95	0.98	1	0.94	0.96	0.95	0.92	0.99	0.84	0.97	0.92	0.96	0.95	0.99	0.91	0.99	0.94	0.96
Hydro-fluorocarbons (HFCs)		0	0			0	0.01	0		0	0	0	0.01			0	0					0	0	0		0	0	0	0	0
Methane (CH4)		0.01	0	0.04	0	0	0.01	0.04	0	0.01	0.03	0.01	0.02		0	0.05	0.02	0.01	0.08	0.01	0.16	0.01	0.07	0.03	0.04	0.01	0.09	0.01	0.04	0.02
Nitrous oxide (N2O)		0	0.02	0	0	0	0	0		0.01	0.01	0.05	0.02	0.02	0	0	0	0.04		0.01		0.02	0.01	0.01	0.01	0.01	0.01		0.01	0.01
Perfluorocarbons (PFCs)			0				0			0			0			0	0.01												0	0
Sulphur hexafluoride (SF6)
							0				0		0			0	0									0			0	0
Notes: This table shows the aggregated toxicity and global warming impact potentials by pollutants. The emissions in kilograms (Ei jk ) of substances (i) in the
EPRTR have been multiplied by their USEtox 2.12 toxicity characterisation factors (CFi jk ), by the global warming potential value (GW Pi ) and aggregated
across all substances, release media (j) and release sub-media (k). GWP values by greenhouse-gases reported under EPRTR Methane (CH4): 25 co2eq, Carbon
dioxide (CO2): 1 co2eq, Hydro-fluorocarbons (HFCs): 7462 co2eq, Nitrous oxide (N2O): 298 co2eq, Perfluorocarbons (PFCs): 9795 co2eq, Sulphur hexafluo-
ride (SF6): 22800 co2eq a As As(V). b As Cd(II). c As Cr(VI). d As Pb(II). e As Hg(II). c As Pb(II). d As Cr(VI). e As As(V). fAs Zn(II). g As Cu(II). h As Ni(II).

## Sheet: Table3
Table 3
Human toxicity, ecotoxicity and climate change impact potentials by NACE sectors (2017, % based on CTUh, CTUe and CO2 equivalent)
											human toxicity impact in % of the total
Industry	AT	BE	BG	CY	CZ	DE	DK	EE	EL	ES	FI	FR	HR	HU	IE	IT	LT	LU	LV	MT	NL	PL	PT	RO	SE	SI	SK	UK	EU 28
Manufacture of cement	0.27	0.15	0.02	0.87	0.05	0.09	0.44	0	0.18	0.14	0.05	0.08	0.84	0.5	0.61	0.03	0		0.93		0	0.1	0.05	0.01	0.02	0.69	0	0.06	0.1
Manufacture of basic iron and steel and of ferro-alloys	0.51	0.3			0.06	0.12			0.03	0.22	0.3	0.38		0.14		0.46		1			0.4	0.1	0.05	0.53	0.28	0.11	0.92	0.4	0.2
Production of electricity	0	0	0.91	0.12	0.69	0.69	0.33	0.95	0.53	0.26	0.01	0.07	0	0	0.21	0.08			0	0.89	0.19	0.56	0.32	0.34	0.01	0	0	0.29	0.46
Sewerage	0.04	0.01	0.04	0.01	0.01	0.01	0.03	0	0.01	0.02	0.01	0.01	0.03	0.08	0.06	0.11					0.06	0	0.05	0.06	0.04	0.02	0	0.04	0.02
Treatment and disposal of non-hazardous waste	0	0.1	0	0	0	0	0.17	0.05	0	0	0	0.07		0.07	0.11	0.02	0	0		0	0.11	0	0	0	0	0	0	0.01	0.01
Treatment and coating of metals	0	0.01			0	0				0.02		0		0.11		0	0.28					0		0				0.01	0
Mining of iron ores											0														0.19				0
Manufacture of pulp		0.02				0		0		0.01	0.02	0.03	0	0									0.24		0.07		0	0	0.01
Manufacture of other inorganic basic chemicals	0.02	0.01	0			0.02		0	0	0.11	0.4	0.07		0		0.03					0	0	0	0	0			0.08	0.03
Water collection, treatment and supply			0							0		0	0.03	0		0.04	0.43		0.07			0	0	0		0	0	0	0
Largest contributions in % of total	0.84	0.59	0.97	1	0.81	0.93	0.97	1	0.75	0.78	0.79	0.72	0.91	0.91	0.99	0.79	0.71	1	0.99	0.89	0.76	0.77	0.71	0.94	0.6	0.82	0.92	0.9	0.83
													eco toxicity impact in % of the total
Industry	AT	BE	BG	CY	CZ	DE	DK	EE	EL	ES	FI	FR	HR	HU	IE	IT	LT	LU	LV	MT	NL	PL	PT	RO	SE	SI	SK	UK	EU 28
Manufacture of paper and paperboard	0.05	0.03			0.02	0				0	0.51	0.02		0		0.01					0	0.05	0.04		0.33	0.06	0.01	0	0.04
Manufacture of basic iron and steel and of ferro-alloys	0.06	0.16			0.09	0.05			0.13	0.1	0.09	0.15		0.7		0.06		1			0.04	0.07	0	0.08	0.06	0.15	0.63	0.05	0.07
Production of electricity	0.01	0	0.01	0.65	0.13	0.03	0	0.82	0.11	0.09	0	0.04	0	0.04	0	0.02			0	0.35	0	0.04	0.03	0	0.04	0	0	0.03	0.04
Sewerage	0.84	0.29	0.77	0.27	0.49	0.58	0.99	0.11	0.59	0.53	0.16	0.33	0.16	0.21	0.94	0.59					0.83	0.23	0.72	0.54	0.2	0.6	0	0.59	0.5
Treatment and disposal of non-hazardous waste	0	0.01	0	0	0	0.01	0	0.01	0	0	0	0		0.01	0	0.03	0	0		0	0.01	0.01	0	0	0	0	0	0.06	0.02
Water collection, treatment and supply			0.02							0.1		0.02	0.72	0.01		0.15	0.97		1			0.01	0.05	0.03		0.16	0.01	0.01	0.05
Mining of other non-ferrous metal ores			0.07						0	0	0.03	0			0.06							0.49	0.01	0.31	0.01				0.07
Manufacture of pulp		0.02				0		0.04		0.02	0.11	0.03	0	0									0.06		0.33		0.03	0	0.02
Manufacture of other inorganic basic chemicals	0.01	0.29	0			0.03		0	0	0.01	0.01	0.03		0		0.09					0	0	0	0	0			0.01	0.03
Manufacture of refined petroleum products	0.01	0	0		0	0.01	0	0.01	0.17	0.03	0.01	0.05	0.02	0	0	0.01	0				0.01	0	0.04	0.02	0		0.23	0.01	0.02
Marine aquaculture																				0.62								0.09	0.02
Largest contributions in % of total	0.97	0.8	0.86	0.92	0.73	0.72	0.99	1	1	0.88	0.91	0.69	0.89	0.97	1	0.95	0.97	1	1	0.97	0.9	0.91	0.94	1	0.98	0.98	0.92	0.86	0.88
												Global warming impact potentials in % of the total
Industry	AT	BE	BG	CY	CZ	DE	DK	EE	EL	ES	FI	FR	HR	HU	IE	IT	LT	LU	LV	MT	NL	PL	PT	RO	SE	SI	SK	UK	EU 28
Production of electricity	0.26	0.34	0.7	0.69	0.67	0.59	0.47	0.5	0.68	0.54	0.11	0.27	0.28	0.17	0.69	0.59			0.52	0.84	0.44	0.66	0.51	0.56	0	0.78	0.14	0.51	0.5
Manufacture of refined petroleum products	0.12	0.14	0.06		0.01	0.04	0.06	0.04	0.12	0.12	0.06	0.09	0.2	0.08	0.02	0.13	0.3				0.12	0.01	0.1	0.06	0.06		0.11	0.09	0.07
Manufacture of basic iron and steel and of ferro-alloys	0.13	0.11			0.05	0.07				0.05	0.03	0.19		0.05		0.06		0.34			0.08	0.04		0.1	0.07		0.31	0.08	0.07
Manufacture of cement	0.11	0.06	0.03	0.3	0.05	0.05	0.21	0.02	0.13	0.11	0.02	0.09	0.31	0.06	0.18	0.08	0.13		0.39		0.01	0.06	0.11	0.14	0.05	0.1	0.11	0.04	0.07
Steam and air conditioning supply	0.04		0.13		0.17	0.06		0.34			0.26	0.02		0.05		0.01	0.05		0.07			0.06		0.01	0.28		0.05	0	0.05
Treatment and disposal of non-hazardous waste	0.05	0.04	0.02	0	0	0.03	0.08	0.01	0.02	0.03	0.01	0.11		0.02	0.08	0.03	0	0.45		0.16	0.09	0	0.05	0.02	0	0.04	0	0.11	0.04
Manufacture of other organic basic chemicals	0.01	0.09			0.01	0.05				0.01	0.01	0.03				0.02					0.07	0.01	0		0.01			0.02	0.03
Manufacture of paper and paperboard	0.11	0.02			0	0.01				0.01	0.21	0.03				0.01					0.01	0.02	0.04		0.25	0.03		0	0.02
Largest contributions in % of the total	0.83	0.82	0.94	1	0.96	0.9	0.82	0.92	0.94	0.88	0.71	0.82	0.79	0.43	0.97	0.93	0.49	0.79	0.99	1	0.81	0.85	0.81	0.89	0.73	0.95	0.71	0.85	0.86

## Sheet: Table4
Table 4. The facilities with the largest contribution to human toxicity (CTUh), ecotoxicity (CTUe) and global warming
potential (CO2eq Kt), emitted from E-PRTR point sources to air and water in 2017, characterized with USEtox 2.12 and IPCC
global worming potential values. Only the 10 facilities with the largest impact potentials are shown. Assumptions made in
toxicity characterisation are given in the Methods section, and follow Sörme et al. (2016). Calculations were based on the
sub-compartment level for toxicity.
No	Facility	NACE	Country	Human toxicity
1	PGE Górnictwo Bełchatów	Production of electricity	PL	2910
2	RWE Power AG	Production of electricity	DE	1380
3	Enefit Energiatootmine	Production of electricity	EE	1240
4	U.S.Steel s.r.o.	Manuf. iron, steel (...)	SK	1120
5	TAMEH Polska Sp	Steam, air cond. supply	PL	1110
6	TETs Maritsa	Production of electricity	BG	957
7	LEAG, Kraftwerk	Production of electricity	DE	937
8	Zespól Elektrowni	Production of electricity	PL	804
9	LEAG Lausitz	Production of electricity	DE	778
10	Kraftwerk Boxberg	Production of electricity	DE	730
No	Facility Name	NACE	Country	Ecotoxicity
1	Central. postr. za pre. otp. voda u Cve.	Water coll., treat.&supp.	RS	26300000000
2	Zakłady Górniczo-Hutnicze	Mining, o. non-ferr. metal ores	PL	21500000000
3	Ogranak Termoelektrane A	Trade of electricity	RS	8260000000
4	Ebswien hauptkläranlage GmbH	Sewerage	AT	6590000000
5	SOLVAY CHIMICA ITALIA S.P.A.	Manuf., other inorg. bas. chem.	IT	4910000000
6	Sofiyska prech. stan. za otp.vodi Kubr.	Sewerage	BG	4810000000
7	ACQUE VERONESI S.C.AR.L.	Sewerage	IT	4740000000
8	EYDAP S.A.	Sewerage	EL	4360000000
9	Thames Water Utilities Ltd, Beckton Stw	Sewerage	UK	3970000000
10	STATIA EPURARE APE UZATE	Sewerage	RO	3960000000
No	Facility Name	NACE	Country	GHG
1	PGE Górnictwo Bełchatów	Production of electricity	PL	37600
2	RWE Power AG	Production of electricity	DE	29900
3	RWE Power AG Kraftwerk Niederaußem	Production of electricity	DE	27200
4	LEAG, Kraftwerk Jänschwalde	Production of electricity	DE	24100
5	Kraftwerk Boxberg	Production of electricity	DE	19200
6	Drax Power Station	Production of electricity	UK	18100
7	ARCELORMITTAL ATL. et LORR. DNKRQ	Manuf. iron, steel (...)	FR	12600
8	ENEA Wytwarzanie Sp. z o.o.	Production of electricity	PL	12100
9	LEAG, Kraftwerk Schwarze Pumpe	Production of electricity	DE	11500
10	LEAG, Kraftwerk Lippendorf	Production of electricity	DE	11400
Notes: This table shows the aggregated toxicity and global warming impact potentials by the most polluting facilities. The emissions in kilograms (Ei jk ) of
substances (i) in the EPRTR have been multiplied by their USEtox 2.12 toxicity characterisation factors (CFi jk ), by the global warming potential value (GW Pi )
and aggregated across all substances, release media (j) and release sub-media (k). GWP values by greenhouse-gases reported under EPRTR are Methane
(CH4): 25 co2eq, Carbon dioxide (CO2): 1co2eq, Hydro-fluorocarbons (HFCs): 7462 co2eq, Nitrous oxide (N2O): 298 co2eq, Perfluorocarbons (PFCs): 9795
co2eq, Sulphur hexafluoride (SF6): 22800 co2eq. The RWE Power AG human toxicity value in the table is the total reported under two facility names 'RWE Power AG' and 'RWE Power AG Kraftwerk Niederaußem', and values for Zespól Elektrowni reported under name 'Zespól Elektrowni P?tnów-Adamów -Konin S.A., Elektrownia Adamów' and 'Zespól Elektrowni P?tnów-Adamów -Konin S.A., Elektrownia P?tnów'

## Sheet: Table5
Table 5. Cross-correlation (Facility level observations by all sectors and sectors with the largest impact potentials)
	All sectors
Variables	Comparative Toxic Unit (h, n, w)	Comparative Toxic Unit (e, n, w)	CO2eq (n, w)
Comparative Toxic Unit (h, n, w)	1
Comparative Toxic Unit (e, n, w) CO2eq (n, w)	0.246	1
CO2eq (n, w)	0.422	0.342	1
	Production of electricity
Variables	Comparative Toxic Unit (h, n, w)	Comparative Toxic Unit (e, n, w)	CO2eq (n, w)
Comparative Toxic Unit (h, n, w)	1
Comparative Toxic Unit (e, n, w)	0.215	1
CO2eq (n, w)	0.569	0.356	1
	Sewerage
Variables	Comparative Toxic Unit (h, n, w)	Comparative Toxic Unit (e, n, w)	CO2eq (n, w)
Comparative Toxic Unit (h, n, w)	1
Comparative Toxic Unit (e, n, w)	0.31	1
CO2eq (n, w)	0.378	-0.005	1
Notes: h: comparative toxic unit for human toxicity, e: comparative toxic unit for ecotoxicity, n: normalized values, winsorized values.

## Sheet: Table6
Table 6. Shares of measured, calculated and estimated pollutant releases in % of total impact potentials by country (2017)
	AT	BE	BG	CY	CZ	DE	DK	EE	EL	ES	FI	FR	HR	HU	IE	IT	LT	LU	LV	MT	NL	PL	PT	RO	SE	SI	SK	UK	EU 28
												human toxicity impact in CTUh in % of the total
Measured a	97	83	100	1	93	73	66	0	61	66	100	91	81	70	72	47	43	100	100	88	62	91	38	9	74	100	99	35	73
Calculated b	3	15	0	99	7	26	34	100	38	30		9	19	30	21	8	57	0		2	38	8	61	90	23	0	1	61	24
Estimated c	0	2	0		1	1	0		1	4		0		0	6	45				10	0	0	1	0	2	0		4	3
												ecotoxicity impact in CTUe in % of the total
Measured a	95	86	96	27	97	73	80	15	69	79	100	85	92	30	6	51	97	100	100	24	78	98	83	96	95	99	92	29	69
Calculated b	1	14	4	73	2	25	20	85	18	12		11	8	70	0	21	3	0		14	22	2	5	3	5	0	8	64	22
Estimated c	3	0	0		1	3	0		13	9		4		0	94	29				63	0	0	12	1	0	1		8	9
											global warming impact in CO2eq in % of the total
Measured a	16	28	36		54	2	37	2	4	0	100	12	2	57	31	13			100		9	10	3	1	15	4		21	14
Calculated b	82	70	64	100	46	97	62	98	96	98		79	98	42	68	81	100	100		100	81	90	92	96	85	95	100	75	83
Estimated c	1	1	1		0	1	1		0	2		8		1	1	6					10	1	5	3	1	0		3	3
Notes:
a ’Measured’: “M” is reported when the releases of a facility are derived from direct monitoring results for specific processes at the facility, based on actual
continuous or discontinuous measurements of pollutant concentrations for a given release route.
b ’Calculated’: "C" is reported when the releases are based on calculations using activity data (fuel used, production rate, etc.) and emission factors or mass
balances.
c ’Estimated’: "E" is reported when the releases are determined by best assumptions or expert guesses that are not based on publicly available references or in
case of absence of recognised emission estimation methodologies or good practice guidelines.

## Sheet: Table7
Table 7. Shares of pollutant releases by measurement/calculation standard types in % of the total (in 2017)
	AT	BE	BG	CY	CZ	DE	DK	EE	EL	ES	FI	FR	HR	HU	IE	IT	LT	LU	LV	MT	NL	PL	PT	RO	SE	SI	SK	UK	EU 28
												human toxicity impact in % of the total
ALT a	0	1	0			0			0	6		7		14	0	2					1	1	3	0	3		0	5	2
CEN/ISO b		13	25	1	29	49		0	60			1	12	0	78	26		100	100	3	22	50	9	7	51	100	99	11	35
CRM c	0	23	0		0	1	0		0	8		7		0		0					1	1	3	0	0	0	0	1	2
MAB d	0	2	0		0	2	0		0	0		1	0	0	21	0		0			0	0	0	0	0	0		23	2
NRB e	13	5	0		58	8	0	100	0	2		16		11	0	11			0		0	7	0	0	0	0	1	0	12
OTH f	54	48	0	0	7	27	0	0	1	43	6	53	70	75	0	46	7	0		97	23	9	33	0	45	0	0	35	21
PER g	33	7	74		6	12	100	0		25	94	14		0	0	15	93				54	31	1	2	1	0	0	23	21
SSC h	0		0		0	0			38	16		1			0	0					0	0	51					3	4
UNECE/EMEP i			0	99	0	0			0				19	0		0		0				0	0	90					1
													ecotoxicity impact in % of the total
ALTa	0	28	2			7			2	34		6		2	0	8					7	0	11	3	21		0	3	7
CEN/ISO b		9	63	27	79	48		15	67			6	91	0	96	5		100	100	30	5	86	3	51	37	99	94	2	28
CRM c	1	2	2		6	2	0		0	8		3		0		6					12	4	2	5	0	0	0	1	3
MAB d	0	4	0		0	0	0		0	0		1	0	0	0	1		0			0	0	0	0	1	0		1	1
NRB e	75	29	6		13	6	0	83	0	2		2		81	0	24			0		0	4	17	3	0	0	6	0	10
OTH f	14	23	7	0	1	25	0	0	13	33	94	66	1	12	4	40	0	0		70	58	3	57	0	37	1	0	85	39
PER g	10	6	21		0	12	100	1		18	6	13		5	0	16	100				18	2	8	36	4	0	0	8	11
SSC h	0		0		0	0			19	5		3			0	0					0	0	4					0	1
UNECE/EMEP i			0	73	0	0			0				8	0		0		0				0	0	3					0
												GHG impact in % of the total in Co2 equvalent
ALTa		0				0						1		7	3	0					0	0			0			0	0
CEN/ISO b		4	1		0	1			0				0	0	1	0			99		2	0		1	3		14	9	2
CRM c		4			3	0						3		3		0					0	0	0		1	4		2	1
MAB d	4	6			0	1	0		0	14		13	2	5	0	1		38			0	0			10	0		4	3
NRB e	31	10			49	3	3	100		4		7			0	2			1		0	2		0	4	5	0	1	6
OTH f	32	20	9	0	1	18	15		1	12		58	67	54	9	9				100	41	10	16	0	30	1		15	18
PER g	33	14	1		0	5	82	0		61	100	7		2	22	15	100				12	3	4	0	13	0		14	15
SSC h			0		1	16			5	8		9			0	1						0	0					1	5
UNECE/EMEP i			3			0								0		0							0	0					0
ETS j		42	85	100	38	51			93					29	64	70		55			44	85	78	97	39	91	69	52	48
IPCC k				0	8	5							31			2		8			1	0	1	2	0		16		2
Notes:
a ALT Alternative measurement methodology in accordance with existing CEN/ISO standards
b CEN/ISO Internationally approved measurement standard
c CRM (Certified Reference Materials) Measurement methodology for the performance of which is demonstrated by means of certified reference materials and
accepted by competent authority.
d MAB Mass balance method which is accepted by the competent authority
e NRB National or regional binding measurement/calculation methodology prescribed by legal act for the pollutant and facility concerned.
f OTH Other measurement/calculation methodology
g PER Measurement/Calculation Methodology already prescribed by the competent authority in a licence or an operating permit for that facility
h SSC European-wide Sector Specific Calculation method
i UNECE/EMEP UNECE/EMEP EMEP/CORINAIR Emission Inventory Guidebook
j ETS Emission Trading Scheme Guidelines for the monitoring and reporting of greenhouse gas emissions
k IPCC Intergovernmental Panel on Climate Change Reference Manual

## Sheet: Figure1
Figure 1. Contribution of substances to cancer, non-cancer and total human toxicity (CTUh), emitted from point sources reported under E-PRTR to air and water (2017), characterized with USEtox 2.12. Only the total contribution and the four substances with largest contributions are shown.
Pollutant	Total (CTUh)	Cancer (CTUh)	Non Cancer (CTUh)
Total	61427	2183	59244
Mercury and compounds (as Hg)	45251	379	44872
Lead and compounds (as Pb)	6124	17	6101
Zinc and compounds (as Zn)	5846	0	5846
Arsenic and compounds (as As)	1262	17	1245
Notes: Zinc As Zn(II). b Mercury As Hg(II). c Lead As Pb(II). d. Arsenic, As AS(V).

## Sheet: Figure2a,b
Figure 2. The human toxicity (CTUh, left panel), ecotoxicity (CTUe, right panel) impact potentials of substances emitted from largest European point sources to air and water in 2017 characterized with USEtox 2.12 values. Observations are visualized with QGIS 3.28 Firence (https://qgis.org, Mac version), and sized as a function of the point-source industrial toxicity impact potential.
FacilityName	latitude	longitude	NACEMainEconomicActivityName	CountryCode	CountryName	Human_toxiticity_CTUh	Eco_toxiticity_CTU_e
PGE Górnictwo i Energetyka Konwencjonalna S.A., Oddzia? Elektrownia Be?chatów	51.2658	19.3153	Production of electricity	PL	Poland	2906.4	5.50186e+07
Enefit Energiatootmine AS, Eesti elektrijaam	59.2744	27.9012	Production of electricity	EE	Estonia	1242.56	2.8104e+09
U.S.Steel s.r.o.	48.6178	21.1983	Manufacture of basic iron and steel and of ferro-alloys	SK	Slovakia	1117.24	9.60475e+08
TAMEH Polska Sp. z o. o.Zak?ad Wytwarzania Elektrociep?ownia Kraków	50.0807	20.0932	Steam and air conditioning supply	PL	Poland	1113.61	4.5822e+08
TETs Maritsa iztok 2" EAD"	42.2564	26.132	Production of electricity	BG	Bulgaria	957.074	7.78271e+06
LEAG, Kraftwerk Jänschwalde	51.8336	14.458	Production of electricity	DE	Germany	937.306	5.38693e+07
LEAG Lausitz Energie Kraftwerke AG Kraftwerk Lippendorf	51.1841	12.3716	Production of electricity	DE	Germany	777.501	1.14265e+07
RWE Power AG	51.0372	6.5992	Production of electricity	DE	Germany	772.571	9.96695e+07
Kraftwerk Boxberg	51.4188	14.5743	Production of electricity	DE	Germany	730.238	5.80588e+07
ArcelorMittal Poland S.A., Oddzia? w D?browie Górniczej	50.3434	19.2819	Manufacture of basic iron and steel and of ferro-alloys	PL	Poland	696.724	3.13411e+09
Drax Power Station	53.7367	-0.996528	Production of electricity	UK	United Kingdom	614.242	5.61216e+08
RWE Power AG Kraftwerk Niederaußem	50.9709	6.66658	Production of electricity	DE	Germany	611.94	6.83173e+07
KGHM POLSKA MIED? S.A., Huta Miedzi LEGNICA	51.1841	16.1137	Copper production	PL	Poland	563.665	1.28676e+07
Enea Elektrownia Po?aniec Spó?ka Akcyjna	50.4381	21.3368	Production of electricity	PL	Poland	455.023	5.69005e+07
Uniper Kraftwerke GmbH	52.3948	12.4171	Production of electricity	DE	Germany	427.948	1.27932e+07
PGE Górnictwo i Energetyka Konwencjonalna S.A., Oddzia? Elektrownia Turów	50.9486	14.9131	Production of electricity	PL	Poland	420.185	2.14715e+07
Zespól Elektrowni P?tnów-Adamów -Konin S.A., Elektrownia Adamów	52.0122	18.5461	Production of electricity	PL	Poland	413.473	8.96826e+07
Jastrz?bska Spó?ka W?glowa S.A. Kopalnia W?gla Kamiennego Pniówek""	49.9672	18.6897	Mining of hard coal	PL	Poland	407.953	3.00081e+06
Zespól Elektrowni P?tnów-Adamów -Konin S.A., Elektrownia P?tnów	52.3055	18.2317	Production of electricity	PL	Poland	390.242	3.98705e+08
Zak?ad Wytwarzania Nowa	50.3442	19.2777	Production of electricity	PL	Poland	382.016	7.48962e+08
PPC S.A. SES AGIOY DHMHTRIOY	40.3921	21.9294	Production of electricity	EL	Greece	377.714	4.31081e+08
ENEA Wytwarzanie Sp. z o.o.	51.6647	21.4667	Production of electricity	PL	Poland	367.388	1.45665e+08
CEMEX Polska Sp. z o.o., Zak?ad Cementownia Rudniki	50.8753	19.256	Manufacture of cement	PL	Poland	361.484	3.55298e+06
LEAG, Kraftwerk Schwarze Pumpe	51.5355	14.3536	Production of electricity	DE	Germany	355.265	5.20529e+07
ACCIAI SPECIALI TERNI S.P.A. - stabilimento di TERNI	42.5667	12.6667	Manufacture of basic iron and steel and of ferro-alloys	IT	Italy	353.906	1.15867e+09
Celsa Manufacturing (UK) Limited, Tremorfa Melt Shop	51.4801	-3.13612	Manufacture of basic iron and steel and of ferro-alloys	UK	United Kingdom	338.874	9.59566e+08
AFV ACCIAIERIE BELTRAME SPA - STABILIMENTO DI VICENZA	45.5194	11.5083	Manufacture of basic iron and steel and of ferro-alloys	IT	Italy	337.004	4.06231e+07
ArcelorMittal FOS	43.45	4.9	Manufacture of basic iron and steel and of ferro-alloys	FR	France	328.321	1.68384e+09
Ogranak Termoelektrane i kopovi Kostolac - TE Kostolac B	44.7307	21.2121	Trade of electricity	RS	Serbia	314.868	8.25889e+09
HELLENIC PETROLEUM S.A. - INDUSTRIAL DIVISION OF ASPROPYRGOS	38.0324	23.6028	Manufacture of refined petroleum products	EL	Greece	286.896	9.02437e+08
Port Talbot Steel Works	51.5679	-3.75946	Manufacture of basic iron and steel and of ferro-alloys	UK	United Kingdom	270.838	1.47107e+09
Elektrárna Po?erady	50.4267	13.6774	Production of electricity	CZ	Czech Republic	263.721	6.4357e+07
Enefit Energiatootmine AS, Balti elektrijaam	59.353	28.1258	Production of electricity	EE	Estonia	259.712	5.86034e+08
ARCELORMITTAL BELGIUM - GENT	51.1767	3.81436	Manufacture of basic iron and steel and of ferro-alloys	BE	Belgium	257.23	9.57256e+08
ARCELORMITTAL ATLANTIQUE et LORRAINE SITE DE DUNKERQUE	51.03	2.36	Manufacture of basic iron and steel and of ferro-alloys	FR	France	252.198	8.31124e+08
ARCELORMITTAL ESPAÑA - PLANTA SIDERÚRGICA DE AVILÉS Y GIJÓN	43.5561	-5.91113	Manufacture of basic iron and steel and of ferro-alloys	ES	Spain	251.996	7.30664e+08
CEMEX Polska Sp. z o.o.,Zak?ad Cementownia Che?m	51.1386	23.5539	Manufacture of cement	PL	Poland	227.858	6.80141e+07
Scunthorpe Integrated Iron And Steel Works	53.5812	-0.620021	Manufacture of basic iron and steel and of ferro-alloys	UK	United Kingdom	224.219	1.75772e+08
Runcorn Halochemicals	53.3191	-2.74903	Manufacture of other inorganic basic chemicals	UK	United Kingdom	219.447	2.79718e+07
Enefit Energiatootmine AS, Auvere elektrijaam	59.2705	27.8936	Production of electricity	EE	Estonia	212.684	4.82313e+08
Iron And Steel, Sheffield	53.4035	-1.40734	Manufacture of basic iron and steel and of ferro-alloys	UK	United Kingdom	212.588	9.36466e+08
Tata Steel IJmuiden BV	52.4766	4.59217	Manufacture of basic iron and steel and of ferro-alloys	NL	Netherlands	211.783	5.38285e+08
AKZO NOBEL FINLAND OY, Oulun tehdas	65.0019	25.4319	Manufacture of other inorganic basic chemicals	FI	Finland	211.104	1.79429e+06
SC ARCELORMITTAL GALATI SA	45.4377	27.9779	Manufacture of basic iron and steel and of ferro-alloys	RO	Romania	205.829	7.56099e+08
voestalpine Stahl Donawitz GesmbH	47.0338	15.0678	Manufacture of basic iron and steel and of ferro-alloys	AT	Austria	200.884	3.52684e+08
Celsa Huta Ostrowiec" Sp. z o.o."	50.9467	21.4481	Manufacture of basic iron and steel and of ferro-alloys	PL	Poland	196.356	2.18286e+07
Badische Stahlwerke GmbH	48.5996	7.82215	Manufacture of basic iron and steel and of ferro-alloys	DE	Germany	188.638	6.5479e+07
PPC S.A. SES KARDIAS	40.4072	21.7884	Production of electricity	EL	Greece	183.425	5.21033e+08
Dyckerhoff Polska Sp. z o.o.	50.8072	20.5301	Manufacture of cement	PL	Poland	181.539	1.51069e+06
INEOS CHLORVINYLS BELGIUM	51.0586	5.09245	Manufacture of plastics in primary forms	BE	Belgium	181.221	1.54527e+06
Elektrárny Pruné?ov	50.4187	13.2587	Production of electricity	CZ	Czech Republic	178.691	7.00349e+07
ArcelorMittal Eisenhüttenstadt GmbH	52.1661	14.6177	Manufacture of basic iron and steel and of ferro-alloys	DE	Germany	176.86	1.30502e+08
PPC S.A. SES AMYNTAIOY	40.6187	21.6823	Production of electricity	EL	Greece	176.21	1.98778e+08
Elektrownia P?tnów II Sp.z o.o.	52.3055	18.2317	Production of electricity	PL	Poland	175.848	5.89741e+07
SOLVAY QUIMICA (FÁBRICA DE TORRELAVEGA)	43.3632	-4.03854	Manufacture of other inorganic basic chemicals	ES	Spain	174.894	3.05948e+06
MOTOR OIL (HELLAS) - CORINTHOS REFINERIES S.A.	37.9213	23.0725	Manufacture of refined petroleum products	EL	Greece	174.87	1.28485e+09
ROGESA Roheisengesellschaft Saar mbH	49.3521	6.74365	Manufacture of basic iron and steel and of ferro-alloys	DE	Germany	169.17	4.82381e+07
Sokolovská uhelná,právní nástupce,a.s.-zpracovatelská ?ást	50.256	12.6964	Production of electricity	CZ	Czech Republic	166.543	4.28209e+07
CENTRAL TERMICA DE MEIRAMA	43.1702	-8.41062	Production of electricity	ES	Spain	160.402	6.58415e+07
Cementownia Warta S.A.	51.1048	18.938	Manufacture of cement	PL	Poland	159.96	1.30076e+06
GKM Grosskraftwerk Mannheim AG	49.4458	8.49223	Production of electricity	DE	Germany	155.063	2.5965e+06
Elektrárna Tisová	50.1522	12.6102	Production of electricity	CZ	Czech Republic	153.632	4.40815e+07
PPC S.A. SES MEGALOPOLIS B’	37.4157	22.0666	Production of electricity	EL	Greece	149.121	2.59304e+07
SOLVAY CHIMICA ITALIA S.P.A. ROSIGNANO	43.4089	10.4739	Manufacture of other inorganic basic chemicals	IT	Italy	144.443	4.9059e+09
Outokumpu Chrome Oy, Outokumpu Stainless Oy, Tornion tehtaat	65.7842	24.1758	Manufacture of basic iron and steel and of ferro-alloys	FI	Finland	143.919	7.14103e+08
Central Termoeléctrica Sines	37.9306	-8.80699	Production of electricity	PT	Portugal	141.413	5.33139e+07
swb Erzeugung AG & Co. KG / Heizkraftwerk Hafen	53.1239	8.72734	Production of electricity	DE	Germany	140.397	5.3567e+06
PGE Energia Ciep?a S.A. Oddzia? w Rybniku	50.1333	18.5236	Production of electricity	PL	Poland	137.558	1.2039e+08
CMC Poland Sp. z o. o.	50.4944	19.4572	Manufacture of basic iron and steel and of ferro-alloys	PL	Poland	131.695	4.77779e+08
TETs Kontur Global Maritsa Iztok 3""	42.1449	26.0025	Production of electricity	BG	Bulgaria	127.773	4.42406e+07
Elektrárna Chvaletice	50.0284	15.453	Production of electricity	CZ	Czech Republic	127.349	1.74652e+08
SIDENOR INDUSTRIAL, S.L. (FABRICA DE BASAURI)	43.2687	-3.15311	Manufacture of basic iron and steel and of ferro-alloys	ES	Spain	124.601	6.73227e+08
FÁBRICA DE ALCALÁ DE GUADAIRA (CEMENTOS PORTLAND VALDERRIVAS, S.A.)	37.3537	-6.2044	Manufacture of cement	ES	Spain	121.266	1.03138e+06
Elektrárny Tušimice	50.3826	13.3381	Production of electricity	CZ	Czech Republic	119.919	5.98928e+07
VASSILIKO CEMENT WORKS PUBLIC COMPANY LTD, Vassilikos Plant	34.7217	33.3164	Manufacture of cement	CY	Cyprus	119.373	6.34933e+07
Dyckerhoff GmbH	52.175	7.88783	Manufacture of cement	DE	Germany	119.097	968603
Ogranak Termoelektrane Nikola Tesla - TENT A	44.6709	20.0245	Trade of electricity	RS	Serbia	118.645	2.53049e+08
PPC S.A. SES MEGALOPOLIS A’	37.4181	22.1083	Production of electricity	EL	Greece	116.788	8.93889e+07
CENTRAL TERMICA DE ANDORRA	40.9971	-0.380582	Production of electricity	ES	Spain	111.551	9.50973e+07
Ogranak Termoelektrane i kopovi Kostolac - TE Kostolac A	44.723	21.1708	Trade of electricity	RS	Serbia	111.019	3.22919e+09
TITAN CEMENT S.A. - KAMARI PLANT	38.1302	23.5246	Manufacture of cement	EL	Greece	109.3	894084
ILVA S.P.A. Stabilmento di Taranto	40.5167	17.2	Manufacture of basic iron and steel and of ferro-alloys	IT	Italy	109.12	1.09051e+09
ArcelorMittal Ostrava a.s.	49.7959	18.3058	Manufacture of basic iron and steel and of ferro-alloys	CZ	Czech Republic	108.932	6.40047e+08
PGE Górnictwo i Energetyka Konwencjonalna SA Oddzia? Elektrownia Opole	50.7518	17.882	Production of electricity	PL	Poland	108.318	1.98244e+08
Elektrociep?ownia MIKO?AJ""	50.2881	18.845	Steam and air conditioning supply	PL	Poland	106.925	909408
TAURON Wytwarzanie Spó?ka Akcyjna-Oddzia? Elektrownia ?aziska w ?aziskach Górnych	50.1337	18.8465	Production of electricity	PL	Poland	106.241	5.3734e+07
Holcim (Deutschland) GmbH	53.8742	9.58327	Manufacture of cement	DE	Germany	105.117	854786
ELEKTRÁRNA KLADNO	50.1535	14.1286	Production of electricity	CZ	Czech Republic	104.05	9.08215e+07
ARCELOR OLABERRIA, S.L. (ACERALIA PERFILES OLABERRÍA, S.L.)	43.0413	-2.21462	Manufacture of basic iron and steel and of ferro-alloys	ES	Spain	102.953	4.93415e+08
Sofiyska prechistvatelna stantsia za otpadachni vodi Kubratovo	42.7597	23.3769	Sewerage	BG	Bulgaria	102.865	4.80524e+09
CENTRAL TERMICA LA ROBLA	42.7946	-5.63135	Production of electricity	ES	Spain	102.611	1.60872e+07
Centrální zdroj tepla	49.7545	13.399	Steam and air conditioning supply	CZ	Czech Republic	101.894	866612
KGHM POLSKA MIED? S.A., Huta Miedzi G?OGÓW	51.6862	15.9769	Copper production	PL	Poland	101.005	1.03409e+08
Uniper Kraftwerke GmbH Kraftwerk Scholven	51.6024	7.00986	Production of electricity	DE	Germany	100.811	1.47205e+07
Quinn Cement Limited	54.1313	-7.57921	Manufacture of cement	IE	Ireland	99.4712	808877
Stabilimento di Soncino (CR)	45.4095	9.8262	Manufacture of bricks, tiles and construction products, in baked clay	IT	Italy	96.7828	787015
Kem One Lavera	43.38	5.04	Manufacture of other inorganic basic chemicals	FR	France	96.668	1.00297e+06
Stahl Gerlafingen AG	47.175	7.56395	Manufacture of basic iron and steel and of ferro-alloys	CH	Switzerland	95.2858	2.8024e+08
Hüttenwerke Krupp Mannesmann GmbH	51.3682	6.71227	Manufacture of basic iron and steel and of ferro-alloys	DE	Germany	94.4986	7.24557e+08
TETs Ey I Es - Galabovo	42.1591	25.9089	Production of electricity	BG	Bulgaria	94.0943	765154
CRETEIL INCINERATION ENERGIE	48.78	2.45	Treatment and disposal of non-hazardous waste	FR	France	93.3396	793860
Provozy Teplárny a Tepelná energetika	49.6953	18.6445	Production of electricity	CZ	Czech Republic	92.9542	4.128e+08
RAFFINERIA DI SANNAZZARO DE BURGONDI	45.0994	8.89139	Manufacture of refined petroleum products	IT	Italy	89.5233	2.00331e+08
Peiner Träger GmbH	52.3164	10.2382	Manufacture of basic iron and steel and of ferro-alloys	DE	Germany	89.084	757641
TITAN CEMENT S.A. - DREPANO PLANT	38.3356	21.8454	Manufacture of cement	EL	Greece	84.2832	716901
Enefit Green AS, Iru Elektrijaam	59.452	24.9258	Treatment and disposal of non-hazardous waste	EE	Estonia	83.319	4.77384e+07
NYRSTAR BELGIUM	51.1989	5.22918	Lead, zinc and tin production	BE	Belgium	82.7512	2.98705e+08
UNIDAD DE PRODUCCION TERMICA AS PONTES	43.4433	-7.86083	Production of electricity	ES	Spain	82.3532	7.36293e+07
ERCROS (FÀBRICA DE VILA-SECA I)	41.0973	1.17945	Manufacture of other inorganic basic chemicals	ES	Spain	82.1542	2.02905e+06
COMPAÑIA ESPAÑOLA DE LAMINACION (CELSA 1-4)	41.4575	1.97952	Casting of steel	ES	Spain	81.7518	6.66547e+07
Navigator Pulp Cacia, S.A.	40.6846	-8.58976	Manufacture of pulp	PT	Portugal	79.7645	9.02614e+07
ENGIE Thermique France - Centrale DK6	51.03	2.36	Production of electricity	FR	France	79.7538	1.55403e+08
BASF SE	49.5174	8.42345	Manufacture of other organic basic chemicals	DE	Germany	79.5322	1.9106e+09
Zak?ady Górniczo-Hutnicze BOLES?AW S.A., Pion Górniczo - Przeróbczy - Kopalnia	50.3011	19.5039	Mining of other non-ferrous metal ores	PL	Poland	78.8879	2.15093e+10
Speciality Steel UK Limited,Rotherham Aldwarke Site	53.4498	-1.32388	Manufacture of basic iron and steel and of ferro-alloys	UK	United Kingdom	77.7156	5.92592e+08
Swiss Steel Stahlwerk	47.0701	8.26782	Manufacture of basic iron and steel and of ferro-alloys	CH	Switzerland	77.5964	1.58267e+08
Petroineos Manufacturing France SAS	43.38	5.04	Manufacture of refined petroleum products	FR	France	77.0501	6.86683e+08
Grupa O?arów S.A. Zak?ad Cementownia Rejowiec""	51.1214	23.2253	Manufacture of cement	PL	Poland	76.4853	621961
PGE Górnictwo i Energetyka Konwencjonalna S.A., Oddzia? Zespó? Elektrowni Dolna Odra Elektrownia Dolna Odra	53.2058	14.4663	Production of electricity	PL	Poland	74.7518	1.80707e+07
SC COMPLEXUL ENERGETIC ROVINARI SA (SUCURSALA ELECTROCENTRALE ROVINARI)	44.9134	23.1337	Production of electricity	RO	Romania	74.2216	603513
FORTISCHEM a.s.	48.7044	18.5304	Manufacture of plastics in primary forms	SK	Slovakia	72.1548	6.128e+06
Heizkraftwerk Nord II	50.8566	12.923	Steam and air conditioning supply	DE	Germany	70.1934	597000
CENTRAL TÉRMICA LOS BARRIOS	36.1837	-5.41841	Transmission of electricity	ES	Spain	69.8125	8.31573e+07
Feralpi Siderurgica S.p.A	45.4625	10.4592	Manufacture of basic iron and steel and of ferro-alloys	IT	Italy	69.7581	3.38453e+07
SIDERÚRGICA SEVILLANA, S.A.	37.3339	-5.83349	Manufacture of basic iron and steel and of ferro-alloys	ES	Spain	69.4452	4.67046e+08
NERVACERO , S.A. (NERVACERO)	43.3099	-3.02077	Manufacture of basic iron and steel and of ferro-alloys	ES	Spain	68.9973	6.52792e+08
Raffinerie de Port-Jérôme / Gravenchon	49.48	0.57	Manufacture of refined petroleum products	FR	France	68.9157	3.59288e+08
FIBRE EXCELLENCE Saint-Gaudens	43.12	0.73	Manufacture of pulp	FR	France	67.5451	1.05786e+08
SALONIT ANHOVO, gradbeni materiali, d.d. - cementarna Skale	46.0686	13.628	Manufacture of cement	SI	Slovenia	67.4793	548841
REPSOL PETRÓLEO, S.A. - C.I. CARTAGENA	37.6222	-0.982184	Manufacture of refined petroleum products	ES	Spain	66.7458	1.48467e+08
Lafarge ciments	48.1	-1.02	Manufacture of cement	FR	France	65.7317	534567
Euramax Coated Products Limited	52.5076	-0.684811	Treatment and coating of metals	UK	United Kingdom	64.6254	8.55033e+08
SAM MONTEREAU	48.39	2.96	Manufacture of basic iron and steel and of ferro-alloys	FR	France	64.6139	1.55815e+08
CEMEX ESPAÑA OPERACIONES (ALCANAR)	40.5789	0.545266	Manufacture of cement	ES	Spain	64.2532	522580
EGGER (UK) LIMITED	54.9774	-2.0874	Manufacture of veneer sheets and wood-based panels	UK	United Kingdom	62.6916	5.07924e+07
SAM Neuves Maisons	48.61	6.1	Manufacture of basic iron and steel and of ferro-alloys	FR	France	62.4387	2.18555e+08
Lafarge Zementwerke GmbH	47.9833	16.6	Manufacture of cement	AT	Austria	62.3711	507188
Central Termoeléctrica do Pego	39.466	-8.11198	Production of electricity	PT	Portugal	62	1.08775e+07
SUCURSALA ELECTROCENTRALE TURCENI	44.6648	23.4096	Production of electricity	RO	Romania	61.5822	500739
ACCIAIERIE VALBRUNA S.P.A. STABILIMENTO DI VICENZA	45.5236	11.5006	Manufacture of basic iron and steel and of ferro-alloys	IT	Italy	61.2952	4.32054e+07
INDUSTRIAS DEL TABLERO S.A. (INTASA)	43.5349	-8.0683	Manufacture of veneer sheets and wood-based panels	ES	Spain	60.8198	1.34598e+08
SAINT GOBAIN PAM (usine et fonderie)	48.92	6.05	Casting of iron	FR	France	59.9609	2.57689e+08
FINANCIERA MADERERA, S.A. - COGENERACION DEL NOROESTE S.L.	42.9136	-8.49879	Manufacture of veneer sheets and wood-based panels	ES	Spain	59.3209	1.38336e+08
ESF Elbe-Stahlwerke Feralpi GmbH	51.3131	13.2778	Manufacture of basic iron and steel and of ferro-alloys	DE	Germany	58.6899	3.4848e+08
PPC S.A. SES MELITIS	40.814	21.5983	Production of electricity	EL	Greece	57.899	6.86641e+07
EDF Energy (West Burton Power) Limited,Cottam Power Station	53.3033	-0.781766	Production of electricity	UK	United Kingdom	57.5852	8.04803e+07
Eggborough Power Ltd, Eggborough Power Station	53.7137	-1.12526	Production of electricity	UK	United Kingdom	55.8557	1.9745e+07
FONDERIE DU POITOU FONTE	46.87	0.59	Casting of iron	FR	France	55.5611	5.4362e+08
Celsa Armeringsstål AS	66.3133	14.1576	Manufacture of basic iron and steel and of ferro-alloys	NO	Norway	55.2771	4.6658e+08
Whitwell Works	53.2707	-1.19866	Manufacture of lime and plaster	UK	United Kingdom	54.9162	4.35718e+07
Rugby Works	52.3763	-1.28604	Manufacture of cement	UK	United Kingdom	54.6523	4.98869e+06
Uniper - Centrale Emile HUCHET	49.12	6.71	Production of electricity	FR	France	54.364	2.4686e+08
UZIMET BV	52.034	4.34758	Lead, zinc and tin production	NL	Netherlands	54.3433	462193
HOLCIM Belgique sa - Usine dOBOURG	50.4723	3.9939	Manufacture of cement	BE	Belgium	54.2184	461281
FÁBRICA DE GÁDOR (HOLCIM ESPAÑA, S.A.)	36.9344	-2.47615	Manufacture of cement	ES	Spain	53.8401	457914
UMICORE - HOBOKEN	51.1673	4.33471	Precious metals production	BE	Belgium	53.7628	7.87992e+07
Usine de Gonfreville	49.48	0.22	Manufacture of plastics in primary forms	FR	France	53.5868	1.51607e+08
Schwenk Zement KG	48.6537	10.1625	Manufacture of cement	DE	Germany	53.2695	441451
Rheinhafen-Dampfkraftwerk Karlsruhe	49.0143	8.30421	Production of electricity	DE	Germany	52.7079	448285
Uniper Benelux NV (Maasvlakte)	51.9591	4.02657	Production of electricity	NL	Netherlands	52.6928	428486
Opterra Wössingen GmbH	49.0171	8.61444	Manufacture of cement	DE	Germany	52.4563	446145
Innospec Limited, Octane Additives Business Unit	53.2848	-2.87353	Manufacture of other chemical products n.e.c.	UK	United Kingdom	52.1447	1.11112e+07
Impianto di depurazione di Arzignano	45.5044	11.3742	Sewerage	IT	Italy	52.1237	6.49805e+08
CIMENTS CALCIA - Usine de COUVROT	48.72	4.59	Manufacture of cement	FR	France	52.0824	443323
Bruxelles-Energie	50.8831	4.38037	Treatment and disposal of non-hazardous waste	BE	Belgium	51.8641	1.64448e+07
Akzo Nobel Industrial Chemicals GmbH Werk Ibbenbüren	52.3128	7.63045	Manufacture of other inorganic basic chemicals	DE	Germany	50.5421	410997
Zespó? Elektrowni P?tnów-Adamów -Konin S.A., Elektrownia Konin	52.2842	18.2711	Production of electricity	PL	Poland	50.1624	2.08688e+07
CBR sa - Site de Lixhe	50.7602	5.6725	Manufacture of cement	BE	Belgium	50.0711	441477
Benteler Steel/Tube GmbH	52.4676	7.317	Manufacture of basic iron and steel and of ferro-alloys	DE	Germany	48.62	2.43072e+08
CEMEX Cement, k.s.	49.8955	15.6404	Manufacture of cement	CZ	Czech Republic	48.5581	1.55109e+07
Lafarge Cement S.A., Cementownia Ma?ogoszcz	50.8284	20.2737	Manufacture of cement	PL	Poland	47.9881	390228
CEMEX ESPAÑA- BUÑOL (FABRICA DE CEMENTO)	39.4378	-0.776613	Treatment and coating of metals	ES	Spain	47.8538	389193
RWE Power AG Veredlungsstandort Knapsacker Hügel	50.8636	6.83301	Mining of lignite	DE	Germany	47.6762	405489
Duna-Dráva Cement Kft.	45.8112	18.3988	Manufacture of cement	HU	Hungary	47.5791	398642
TVORNICA CEMENTA SVETI JURAJ""	43.5417	16.4435	Manufacture of cement	HR	Croatia	47.5312	1.01761e+08
SCHWENK Zement KG, Werk Karlstadt	49.955	9.76851	Manufacture of cement	DE	Germany	47.0475	382745
HERACLES G.C.Co, VOLOS PLANT	39.3517	22.9845	Manufacture of cement	EL	Greece	47.0472	382577
TAURON Wytwarzanie Spó?ka Akcyjna - Oddzia? Elektrownia Siersza w Trzebini	50.2064	19.463	Production of electricity	PL	Poland	46.9491	5.15039e+06
Depuratore Terni 1	42.5626	12.6115	Water collection, treatment and supply	IT	Italy	46.6941	4.67797e+08
Elektrárna Opatovice	50.1271	15.7919	Production of electricity	CZ	Czech Republic	46.542	2.51875e+06
JKP Beogradski vodovod i kanalizacija	44.8052	20.4597	Water collection, treatment and supply	RS	Serbia	45.8763	2.61869e+09
Stadtwerke Duisburg AG Heizkraftwerk I	51.4291	6.75076	Production of electricity	DE	Germany	45.6634	388371
CEMEX ESPAÑA OPERACIONES, S.L.U. - PLANTA DE MORATA	41.4756	-1.48837	Manufacture of cement	ES	Spain	44.6277	362960
Zak?ady Azotowe Pu?awy" S.A."	51.4598	21.9779	Manufacture of fertilisers and nitrogen compounds	PL	Poland	44.5723	6.65391e+07
Veolia Energia Pozna? S.A., Elektrociep?ownia EC II Karolin	52.4361	16.9889	Production of electricity	PL	Poland	44.4171	6.6187e+06
Asco Industries Usine de FOS	43.45	4.9	Manufacture of basic iron and steel and of ferro-alloys	FR	France	44.0858	4.04756e+08
HYDROCHEM ITALIA S.R.L.	46.0067	8.275	Manufacture of other chemical products n.e.c.	IT	Italy	43.7304	408680
HERACLES G.C.Co, MILAKI PLANT	38.3749	24.0639	Manufacture of cement	EL	Greece	43.3686	361758
Elektrárna M?lník I - EM? I	50.4145	14.4133	Steam and air conditioning supply	CZ	Czech Republic	43.039	4.26313e+06
CEZ Chorzów S.A.	50.3078	18.9686	Production of electricity	PL	Poland	42.5049	4.25138e+07
Laminés Marchands Européens	50.33	3.48	Manufacture of basic iron and steel and of ferro-alloys	FR	France	42.3861	1.82728e+08
Italcementi Calusco DAdda	45.6847	9.46667	Manufacture of cement	IT	Italy	41.8896	356274
Complexo Industrial de Setúbal da Navigator	38.4933	-8.80816	Manufacture of pulp	PT	Portugal	41.7906	2.61633e+08
CENTRAL TÉRMICA LITORAL DE ALMERÍA	36.9802	-1.90368	Production of electricity	ES	Spain	41.6189	4.87855e+07
Grupa O?arów S.A.	50.9026	21.681	Manufacture of cement	PL	Poland	41.5877	1.73139e+07
LARYMNA METALLURGIC PLANT	38.5654	23.2948	Manufacture of basic iron and steel and of ferro-alloys	EL	Greece	41.5697	1.27629e+09
Solvay Chemicals GmbH	51.5647	6.57789	Manufacture of other inorganic basic chemicals	DE	Germany	41.1404	1.07806e+09
Tauron Wytwarzanie Spólka Akcyjna-Oddzia? Elektrownia Jaworzno III -Elektrownia III	50.2078	19.2097	Production of electricity	PL	Poland	41.0369	4.00248e+08
TITAN CEMENT S.A. - THESSALONIKI PLANT	40.6991	22.9532	Manufacture of cement	EL	Greece	40.7575	346645
Cementownia Odra" S.A."	50.6793	17.9132	Manufacture of cement	PL	Poland	40.5059	344505
Baumit GmbH	47.8722	16.0859	Manufacture of mortars	AT	Austria	40.3261	327923
MIBRAG Deuben	51.1121	12.0768	Production of electricity	DE	Germany	40.3261	327923
Aalborg Portland A/S	57.0625	9.97649	Manufacture of cement	DK	Denmark	40.3261	327923
HeidelbergCement AG Zementwerk Leimen	49.3577	8.68583	Manufacture of cement	DE	Germany	40.2543	342365
AVR	51.897	4.27639	Treatment and disposal of non-hazardous waste	NL	Netherlands	39.8845	2.1103e+08
HeidelbergCement AG	48.3686	9.73468	Manufacture of cement	DE	Germany	39.7885	323551
Portlandzementwerk -Wittekind- Hugo Miebach Söhne KG	51.5947	8.33491	Manufacture of cement	DE	Germany	39.654	322458
ROMONTA Amsdorf	51.4616	11.7179	Manufacture of refined petroleum products	DE	Germany	39.3852	320271
SIDENOR STEEL INDUSTRY S.A.	40.7046	22.8207	Manufacture of basic iron and steel and of ferro-alloys	EL	Greece	39.3772	6.56767e+07
Refinaria de Sines	37.9639	-8.80014	Manufacture of refined petroleum products	PT	Portugal	39.3625	3.17686e+08
FABRICA DE PALOS (ERCROS, S.A.)	37.1842	-6.91508	Manufacture of other inorganic basic chemicals	ES	Spain	39.2508	319178
RWE Generation SE Kraftwerk Westfalen	51.6826	7.96992	Production of electricity	DE	Germany	38.9819	316992
NYRSTAR France	50.41	3.06	Lead, zinc and tin production	FR	France	38.9283	4.16124e+08
Huta Cynku Miasteczko ?l?skie" S.A."	50.504	18.9203	Lead, zinc and tin production	PL	Poland	38.7445	4.18601e+08
PGE Energia Ciep?a S.A. Oddzia? nr 1 w Krakowie	50.0542	20.0069	Steam and air conditioning supply	PL	Poland	38.66	6.526e+07
Eni S.p.A. Raffineria di Livorno - CTE	43.5839	10.34	Production of electricity	IT	Italy	38.5412	3.99233e+08
HeidelbergCement AG, Zementwerk Burglengenfeld	49.2128	12.0283	Manufacture of cement	DE	Germany	38.3104	311785
TAMEH Polska - Zak?ad Wytwarzania Blachownia	50.35	18.2833	Production of electricity	PL	Poland	38.3098	311527
SINIAT, Usine de Ottmarsheim	47.78	7.49	Manufacture of lime and plaster	FR	France	38.1754	310434
CENTRAL TÉRMICA DE VELILLA	42.8183	-4.85443	Production of electricity	ES	Spain	37.8458	8.03963e+07
Vattenfall Heizkraftwerk Moorburg GmbH HKW Moorburg	53.491	9.95021	Steam and air conditioning supply	DE	Germany	37.5083	1.18885e+07
Deuna Zement GmbH	51.3628	10.4836	Manufacture of cement	DE	Germany	36.8313	299560
Evonik Functional Solutions GmbH Werk Lülsdorf	50.8279	7.02753	Manufacture of other organic basic chemicals	DE	Germany	36.1933	2.74744e+07
DuPont Nutrition & Health (tidligere FMC)	59.3542	5.3187	Manufacture of other organic basic chemicals	NO	Norway	36.1849	1.3543e+08
CELSA FRANCE- ACIERIE ATLANTIQUE	43.52	-1.47	Manufacture of basic iron and steel and of ferro-alloys	FR	France	36.1752	7.53058e+07
TOTAL RAFFINADERIJ ANTWERPEN	51.2674	4.32166	Manufacture of refined petroleum products	BE	Belgium	35.3715	4.88474e+07
UPT COMPOSTILLA	42.6114	-6.56611	Production of electricity	ES	Spain	35.0078	5.78747e+07
Celulose Beira Industrial (Celbi), S.A.	40.0536	-8.87359	Manufacture of pulp	PT	Portugal	34.744	1.83201e+08
Centrale Torrevaldaliga Nord	42.1283	11.7578	Production of electricity	IT	Italy	34.152	8.33866e+07
Electricity Supply Board (Moneypoint)	52.6075	-9.42267	Production of electricity	IE	Ireland	34.1428	277641
Fábrica Cibra-Pataias	39.6572	-8.98701	Manufacture of cement	PT	Portugal	33.876	8.36277e+06
INTERNATIONAL PAPER	45.87	0.83	Manufacture of paper and paperboard	FR	France	33.6706	3.37739e+08
Miejska Energetyka Cieplna w Ko?obrzegu" Sp. z o.o."	54.1813	15.5882	Steam and air conditioning supply	PL	Poland	33.6051	273269
HeidelbergCement AG Zementwerk Ennigerloh	51.8583	8.03057	Manufacture of cement	DE	Germany	33.2663	274358
CENTRAL TÉRMICA DE LA PEREDA	43.2727	-5.80902	Production of electricity	ES	Spain	33.2553	1.39227e+07
FINSA-OREMBER; CONOSOL-OURENSE	42.2909	-7.82392	Manufacture of veneer sheets and wood-based panels	ES	Spain	32.8864	7.18332e+07
EQIOM S.A.S - Cimenterie de Lumbres	50.7	2.11	Manufacture of cement	FR	France	32.8804	2.44998e+07
Kraftwerk Mehrum GmbH	52.315	10.0914	Production of electricity	DE	Germany	32.7986	266711
Vattenfall Wärme Berlin AG Heizkraftwerk Wedel	53.5665	9.72567	Steam and air conditioning supply	DE	Germany	32.5808	277102
Góra?d?e Cement S.A., Cementownia Góra?d?e	50.5337	17.9775	Manufacture of cement	PL	Poland	32.5767	1.0158e+07
RWE Generation SE Kraftwerk Ibbenbüren	52.2888	7.74789	Production of electricity	DE	Germany	32.4722	1.39935e+06
Castle Cement Limited, Ketton Works	52.6367	-0.546337	Manufacture of cement	UK	United Kingdom	32.3332	275488
Montanwerke Brixlegg AG	47.4364	11.875	Copper production	AT	Austria	31.9787	2.34457e+08
A.AM.P.S. Spa - Termovalorizzatore	43.55	10.3167	Treatment and disposal of non-hazardous waste	IT	Italy	31.8446	1.32984e+07
CENTRAL TÉRMICA DE ABOÑO	43.5527	-5.72345	Production of electricity	ES	Spain	31.8379	6.3808e+07
ERCROS (FÀBRICA DE FLIX)	41.2316	0.535685	Manufacture of other inorganic basic chemicals	ES	Spain	31.5683	1.45134e+08
Navigator Paper Figueira, SA	40.0588	-8.85664	Manufacture of paper and paperboard	PT	Portugal	31.4886	2.74987e+08
FRINSA DEL NOROESTE S.A.	42.5775	-8.99726	Processing and preserving of ish, crustaceans and molluscs	ES	Spain	31.4669	6.82939e+07
LEMONA INDUSTRIAL, S.A. (LEMONA INDUSTRIAL, S.A)	43.2069	-2.77142	Manufacture of cement	ES	Spain	31.4493	267535
HALYPS BUILDING MATERIALS S.A.	38.0368	23.5929	Manufacture of cement	EL	Greece	31.4486	267473
Impianto di depurazione centralizzato di Castiglione Torinese	45.1336	7.78944	Sewerage	IT	Italy	31.0789	3.4209e+09
Impianto depurazione acque reflue di Brembate	45.6089	9.54907	Water collection, treatment and supply	IT	Italy	30.7548	1.02422e+09
Impianto Depurazione Acque Reflue di Bologna	44.5531	11.3608	Sewerage	IT	Italy	30.6948	1.18924e+09
Sarlux Srl	39.0778	9.01889	Manufacture of refined petroleum products	IT	Italy	30.6832	3.59886e+08
Padeswood Cement Works	53.155	-3.06201	Manufacture of cement	UK	United Kingdom	30.5695	260115
JEZ SISTEMAS FERROVIARIOS, S.L.	43.1378	-2.96417	Casting of steel	ES	Spain	30.3165	257844
CARRIERES ET FOURS A CHAUX DUMONT WAUTIER SA	50.5705	5.3703	Manufacture of lime and plaster	BE	Belgium	30.0649	255704
CENTRAL TÉRMICA DEL NARCEA	43.292	-6.39473	Production of electricity	ES	Spain	30.0172	1.18631e+08
Uniper UK Limited	53.3033	-0.781766	Production of electricity	UK	United Kingdom	29.8835	8.52529e+07
RWE Generation UK plc, Aberthaw Power Station EPR/RP3133LD	51.3875	-3.40674	Production of electricity	UK	United Kingdom	29.6153	9.90957e+08
Solnhofer Portland-Zementwerke GmbH & Co. KG	48.8849	10.9977	Manufacture of cement	DE	Germany	29.5725	240477
IMPIANTO DI DEPURAZIONE DI PERO	45.5	9.08764	Sewerage	IT	Italy	29.5275	1.72267e+09
IMPIANTO DI DEPURAZIONE ACQUE REFLUE DI BERGAMO	45.6722	9.63833	Water collection, treatment and supply	IT	Italy	28.9911	1.00182e+09
CORRUGADOS GETAFE	40.3107	-3.7051	Manufacture of basic iron and steel and of ferro-alloys	ES	Spain	28.9777	1.07146e+06
SLIB EN CO-VERWERKINGS CENTRALE	51.2838	4.27672	Treatment and disposal of non-hazardous waste	BE	Belgium	28.9328	246075
STATIA EPURARE APE UZATE GLINA	44.3957	26.2262	Sewerage	RO	Romania	28.924	3.96453e+09
IMPIANTO DI DEPURAZIONE DI PESCHIERA BORROMEO	45.4201	9.2979	Sewerage	IT	Italy	28.7301	1.86058e+09
Impianto di depurazione acque reflue di Govone- Fraz. Canove	44.775	8.10639	Water collection, treatment and supply	IT	Italy	28.671	1.11828e+09
Holcim (Suisse) SA	46.6557	6.54642	Manufacture of cement	CH	Switzerland	28.2285	229659
Elektrárny Po?í?í, Hodonín, Lokalita Po?í?í, provoz Elektrárna Po?í?í	50.5724	15.9634	Production of electricity	CZ	Czech Republic	28.1281	1.54064e+07
EYDAP S.A. - PSYTTALIA WASTEWATER TREATMENT PLANT	37.9413	23.5874	Sewerage	EL	Greece	27.8467	4.36421e+09
Tauron Wytwarzanie S.A., Oddzia? Elektrownia ?agisza w B?dzinie	50.3489	19.1445	Production of electricity	PL	Poland	27.8006	236446
West Burton Power Station	53.3607	-0.811536	Production of electricity	UK	United Kingdom	27.6748	1.09909e+07
ISD HUTA CZ?STOCHOWA Sp. z o.o., Zak?ad Stalownia	50.7839	19.1656	Manufacture of basic iron and steel and of ferro-alloys	PL	Poland	27.2415	2.11102e+08
závod Radotín	49.9962	14.3398	Manufacture of cement	CZ	Czech Republic	27.0458	230027
LAFARGEHOLCIM ESPAÑA SAU - SAGUNTO (FABRICA DE CEMENTO)	39.6663	-0.245249	Manufacture of cement	ES	Spain	26.92	228957
Outokumpu Stainless AB, Avesta	60.1351	16.1803	Manufacture of basic iron and steel and of ferro-alloys	SE	Sweden	26.6147	9.30252e+07
SN-Maia, Siderurgia Nacional S.A.	41.2567	-8.55662	Manufacture of basic iron and steel and of ferro-alloys	PT	Portugal	26.5769	269159
REFINERÍA GIBRALTAR	36.1856	-5.39647	Manufacture of refined petroleum products	ES	Spain	26.4364	3.60588e+08
Evonik Degussa GmbH	51.6784	7.10304	Manufacture of other organic basic chemicals	DE	Germany	26.3373	7.82145e+07
Centrale Fiume Santo	40.8517	8.29917	Production of electricity	IT	Italy	26.3112	1.6297e+06
FÁBRICA DE JEREZ (HOLCIM ESPAÑA, S.A.)	36.6195	-6.07217	Manufacture of cement	ES	Spain	25.9433	211017
Vattenfall Wärme Hamburg GmbH Heizkraftwerk Tiefstack	53.5261	10.0655	Steam and air conditioning supply	DE	Germany	25.9432	210964
Uniper Kraftwerk Staudinger	50.0877	8.95345	Production of electricity	DE	Germany	25.9137	220398
CBR sa - Site dAntoing	50.576	3.4426	Manufacture of cement	BE	Belgium	25.4119	216247
Holcim WestZement GmbH Werk: Kollenbach	51.7652	8.05403	Manufacture of cement	DE	Germany	25.4025	231848
Boliden Kokkola Oy	63.8518	23.0448	Lead, zinc and tin production	FI	Finland	25.2138	5.04455e+08
Sito di Priolo Gargallo	37.1736	15.1872	Remediation activities and other waste management services	IT	Italy	25.1589	213978
Inovyn Sverige AB	58.0819	11.8121	Manufacture of plastics in primary forms	SE	Sweden	25.0217	206394
HeidelbergCement AG Zementwerke Hannover	52.3754	9.86504	Manufacture of cement	DE	Germany	24.8731	1.05141e+07
Oddzia? Wybrze?e w Gda?sku, Elektrociep?ownia Gda?ska	54.3781	18.6417	Steam and air conditioning supply	PL	Poland	24.8097	208952
CCB sa - Site de Gaurain-Ramecroix	50.6004	3.4878	Manufacture of cement	BE	Belgium	24.7476	1.52355e+07
OJ Elektrárna M?lník, Teplárna Trmice	50.6462	13.9854	Steam and air conditioning supply	CZ	Czech Republic	24.599	200033
IMPIANTO DI DEPURAZIONE ACQUE REFLUE DI RANICA	45.7217	9.72361	Water collection, treatment and supply	IT	Italy	24.5118	9.09093e+08
Finnsementti Oy, Parainen / Sementtitehdas	60.2856	22.2875	Manufacture of cement	FI	Finland	24.4645	198940
EVERZINC BELGIUM SA	50.6091	5.6098	Lead, zinc and tin production	BE	Belgium	24.3636	3.32397e+08
CENTRALE TERMOELETTRICA FEDERICO II	40.5639	18.0322	Production of electricity	IT	Italy	24.2361	4.81156e+07
Zementwerk Hatschek GmbH	47.9228	13.778	Manufacture of cement	AT	Austria	24.0268	204349
Publiacqua S.p. A. - sito San Colombano	43.7789	11.1267	Sewerage	IT	Italy	24.0187	1.45279e+09
ETAR - Estação de Tratamento de Águas Residuais de Alcanena	39.4481	-8.66839	Sewerage	PT	Portugal	23.964	2.79404e+08
Uniper Kraftwerke GmbH Kraftwerk Wilhelmshaven	53.565	8.14692	Production of electricity	DE	Germany	23.901	203279
ACCIAIERIE DI VERONA SPA - STABILIMENTO DI VERONA	45.4333	11	Manufacture of basic iron and steel and of ferro-alloys	IT	Italy	23.6861	1.62051e+07
KNG Kraftwerks- und Netzgesellschaft mbH Kraftwerk Rostock	54.1428	12.1329	Production of electricity	DE	Germany	23.5651	6.49135e+06
ENERGA Elektrownie Ostro??ka S.A.	53.1044	21.612	Production of electricity	PL	Poland	23.5351	3.2524e+07
LAFARGEHOLCIM CIMENTS - USINE du TEIL	44.54	4.66	Manufacture of cement	FR	France	23.5238	191584
MIBRAG Wählitz	51.1663	12.0764	Production of electricity	DE	Germany	23.5236	191288
CENTRAL TÉRMICA ALCÚDIA	39.8106	3.09126	Production of electricity	ES	Spain	23.4855	3.79371e+07
COGEIDE S.P.A.	45.4689	9.69083	Sewerage	IT	Italy	23.3152	6.40729e+08
Ovako Imatra Oy Ab, Imatran terästehdas	61.1485	28.7981	Manufacture of basic iron and steel and of ferro-alloys	FI	Finland	23.2046	1.41354e+08
Elektrárna Ledvice	50.5765	13.7807	Production of electricity	CZ	Czech Republic	23.1488	4.01323e+06
FÁBRICA DE HUELVA (ATLANTIC COPPER, S.L.U.)	37.2289	-6.94605	Copper production	ES	Spain	23.0571	2.05449e+08
APERAM STAINLESS BELGIUM SA	50.416	4.5355	Manufacture of basic iron and steel and of ferro-alloys	BE	Belgium	22.861	1.07298e+08
DEZA, a.s., Valašské Mezi?í?í	49.4947	17.955	Manufacture of other organic basic chemicals	CZ	Czech Republic	22.8526	207507
Lafarge Tarmac Cement & Lime Ltd	54.6178	-6.7661	Manufacture of cement	UK	United Kingdom	22.5826	183637
Inofama Spó?ka Akcyjna	52.8163	18.254	Treatment and coating of metals	PL	Poland	22.449	2.3254e+08
VSE Kraftwerk Ensdorf	49.2932	6.77078	Production of electricity	DE	Germany	22.1398	188301
SPCH	49.85	2.66	Manufacture of other inorganic basic chemicals	FR	France	22.045	179265
CEMEX ESPAÑA-ALICANTE (CEMENTO BLANCO)	38.3786	-0.541845	Manufacture of cement	ES	Spain	21.6375	184099
Kovohut? P?íbram nástupnická, a.s.	49.7075	13.983	Lead, zinc and tin production	CZ	Czech Republic	21.6066	3.02842e+06
Fiddlers Ferry Power Station	53.3671	-2.68375	Production of electricity	UK	United Kingdom	21.5748	480440
INDUSTEEL BELGIUM S.A.	50.4099	4.4111	Manufacture of basic iron and steel and of ferro-alloys	BE	Belgium	21.4086	2.91295e+08
ArcelorMittal Hamburg GmbH	53.523	9.8984	Manufacture of basic iron and steel and of ferro-alloys	DE	Germany	21.3605	1.53007e+07
Grillo Zinkoxid GmbH	51.9218	10.4927	Manufacture of other inorganic basic chemicals	DE	Germany	21.3036	2.20676e+08
Sakthi Portugal, SA	41.2296	-8.60003	Casting of iron	PT	Portugal	21.2883	2.16541e+08
CEMEX SIA, Broc?nu cementa r?pn?ca, Meiri	56.7019	22.5714	Manufacture of cement	LV	Latvia	21.2384	172706
Ogranak Termoelektrane Nikola Tesla - TE Morava	44.2238	21.1632	Trade of electricity	RS	Serbia	21.2019	1.38406e+09
Rheinkalk GmbH Werk Flandersbach	51.28	7.02249	Manufacture of lime and plaster	DE	Germany	21.1919	1.07876e+08
JKP VODOVOD I KANALIZACIJA SUBOTICA	46.097	19.6717	Water collection, treatment and supply	RS	Serbia	20.9108	1.44523e+08
CEASA ENCE- FÁBRICA DE NAVIA	43.5411	-6.72114	Manufacture of pulp	ES	Spain	20.8988	4.05421e+08
GEPESA (GEGSA I Y II)	36.21	-5.3854	Production of electricity	ES	Spain	20.8886	3.78735e+06
TUNSTEAD QUARRY	53.2768	-1.85719	Manufacture of cement	UK	United Kingdom	20.8354	169796
Helen Oy, Hanasaari B -voimalaitos	60.1837	24.9712	Steam and air conditioning supply	FI	Finland	20.7105	173594
ArcelorMittal Hochfeld GmbH Werk Ruhrort	51.4608	6.74917	Manufacture of basic iron and steel and of ferro-alloys	DE	Germany	20.6112	6.45035e+07
LKAB - Malmbergsgruvan	67.1964	20.7087	Mining of iron ores	SE	Sweden	20.5935	3.94369e+07
Les Cheneviers / UIOM	46.1942	6.0322	Treatment and disposal of non-hazardous waste	CH	Switzerland	20.5045	174392
HeidelbergCement AG Zementwerk Lengfurt	49.8085	9.61789	Manufacture of cement	DE	Germany	20.4319	166148
Lihovar Vrdy	49.9238	15.4701	Distilling, rectifying and blending of spirits	CZ	Czech Republic	20.4162	1.40984e+07
TIMAC AGRO usine de Tonnay-Charente	45.96	-0.87	Manufacture of fertilisers and nitrogen compounds	FR	France	20.3501	1.08731e+08
Sandvik AB	60.6089	16.8002	Activities of head offices	SE	Sweden	20.3165	7.59804e+07
STRONGOLI	39.2247	17.1078	Production of electricity	IT	Italy	20.2975	165055
Uniper - Centrale de PROVENCE	43.49	5.5	Production of electricity	FR	France	20.2908	4.48521e+07
Befesa Valera	50.99	2.14	Manufacture of basic iron and steel and of ferro-alloys	FR	France	20.2807	6.1779e+07
IMPIANTO DI DEPURAZIONE DI ROBECCO SUL NAVIGLIO	45.4158	8.87236	Sewerage	IT	Italy	20.0117	1.43554e+09
ACQUE VERONESI S.C.AR.L. - DEPURATORE CITTA DI VERONA""	45.4203	10.9969	Sewerage	IT	Italy	19.9736	4.74059e+09
Zak?ady Górniczo-Hutnicze BOLES?AW S.A. - Pion Hutniczy	50.2773	19.474	Lead, zinc and tin production	PL	Poland	19.8541	9.6836e+08
KNAUF INSULATION	43.11	0.39	Manufacture of glass fibres	FR	France	19.7598	160682
UNEMSA	43.1674	-8.68959	Manufacture of veneer sheets and wood-based panels	ES	Spain	19.6684	3.34704e+07
Teplárna Komo?any	50.5223	13.5721	Steam and air conditioning supply	CZ	Czech Republic	19.645	8.32686e+06
Theo Pouw Secundaire Bouwstoffen B.V.	53.4414	6.83783	Recovery of sorted materials	NL	Netherlands	19.6254	159589
CEMENTOS GOLIAT	36.7166	-4.32674	Manufacture of cement	ES	Spain	19.4982	165833
SWM Heizkraftwerk Nord	48.1812	11.6398	Steam and air conditioning supply	DE	Germany	19.4982	165833
Currenta GmbH & Co. OHG Entsorgungszentrum Bürrig	51.0414	6.96823	Steam and air conditioning supply	DE	Germany	19.311	9.36001e+08
Unité de Traitement de de Valorisation Energétique des déchets urbains de Lyon Sud	45.75	4.83	General public administration activities	FR	France	19.2466	163693
Stora Enso Oyj, Imatran tehtaat	61.2491	28.8566	Manufacture of paper and paperboard	FI	Finland	19.041	1.71954e+09
Trianel Kohlekraftwerk Lünen GmbH & Co. KG	51.6141	7.46524	Production of electricity	DE	Germany	18.995	161554
Trédi	45.82	5.26	Treatment and disposal of hazardous waste	FR	France	18.9588	3.30006e+07
Renergia Zentralschweiz AG	47.1135	8.37597	Treatment and disposal of non-hazardous waste	CH	Switzerland	18.8692	160484
Ardagh Glass Moerdijk BV	51.6776	4.59658	Manufacture of hollow glass	NL	Netherlands	18.8049	7.49376e+07
EDAR EL PRAT DE LLOBREGAT	41.3087	2.12683	Sewerage	ES	Spain	18.697	2.67041e+09
FINANCIERA MADERERA, S.A.	42.7238	-8.65678	Manufacture of veneer sheets and wood-based panels	ES	Spain	18.6964	6.24274e+07
LKAB - Kirunagruvan	67.8494	20.1909	Mining of iron ores	SE	Sweden	18.5852	2.78138e+07
Kirchdorfer Zementwerk Hofmann GmbH	47.9	14	Manufacture of cement	AT	Austria	18.55	150845
CEZ Skawina S.A.	49.9757	19.8011	Production of electricity	PL	Poland	18.366	156204
Tauron Ciep?o sp.zo.o. Zak?ad Wytwarzania Katowice	50.2853	19.0539	Production of electricity	PL	Poland	18.366	156204
Steag GmbH KW Lünen	51.616	7.47814	Production of electricity	DE	Germany	18.366	156204
Conocophillips Ltd, Humber Oil Refinery	53.6317	-0.244064	Manufacture of refined petroleum products	UK	United Kingdom	18.2899	1.01986e+06
RWE Power AG-Fabrik Fortuna Nord	50.9869	6.65805	Mining of lignite	DE	Germany	18.1144	154064
Elektrárna T?ebovice	49.8318	18.2105	Steam and air conditioning supply	CZ	Czech Republic	18.1144	154064
Zementwerk Leube GmbH	47.7214	13.0525	Manufacture of cement	AT	Austria	17.8628	151925
REFINERÍA LA RÁBIDA	37.1843	-6.89451	Manufacture of refined petroleum products	ES	Spain	17.8274	1.43795e+08
Stomana Indastri AD	42.593	23.1049	Casting of steel	BG	Bulgaria	17.7962	1.97281e+08
EXIDE TECHNOLOGIES, LDA	38.9885	-8.96938	Manufacture of batteries and accumulators	PT	Portugal	17.746	3.78497e+06
COGENERACIÓN DE LUBRISUR (DETISA)	36.19	-5.39	Production of electricity	ES	Spain	17.737	150855
celulozka	50.4612	14.3748	Manufacture of paper and paperboard	CZ	Czech Republic	17.6947	1.42948e+08
závod Mokrá	49.2155	16.7741	Manufacture of lime and plaster	CZ	Czech Republic	17.4747	142100
RWE Eemshaven Holding II B.V.	53.4478	6.85915	Production of electricity	NL	Netherlands	17.4747	142100
Gemeinschaftskraftwerk Bergkamen A beschränkt haftende OHG	51.6372	7.61913	Production of electricity	DE	Germany	17.2339	6.62244e+06
MPI - Reciklaža, d.o.o.	46.4837	14.8685	Lead, zinc and tin production	SI	Slovenia	17.2058	139914
Indaver Ireland Limited (Duleek)	53.6765	-6.39215	Treatment and disposal of non-hazardous waste	IE	Ireland	17.2058	139914
Ploshtadka Beli Izvor	43.2832	23.464	Manufacture of cement	BG	Bulgaria	17.2058	139914
MAL Zrt. f.a.""	47.0869	17.526	Treatment and disposal of non-hazardous waste	HU	Hungary	17.0245	2.67937e+07
BURGO ARDENNES sa	49.5499	5.5042	Manufacture of pulp	BE	Belgium	17.0177	2.09712e+08
LAFARGE CEMENTOS	41.4777	2.18654	Manufacture of cement	ES	Spain	16.9823	144435
EVI Abfallverwertung B.V. & Co. KG	52.6436	6.74319	Treatment and disposal of non-hazardous waste	DE	Germany	16.937	137728
ORISANE	48.46	1.44	Treatment and disposal of non-hazardous waste	FR	France	16.937	137728
Stabilimento di Lesegno (CN)	44.3878	7.94306	Manufacture of basic iron and steel and of ferro-alloys	IT	Italy	16.8974	1.73227e+08
HÖGDALENVERKET	59.2757	18.0969	Steam and air conditioning supply	SE	Sweden	16.8565	143366
ACERÍA COMPACTA DE BIZKAIA, S.A. (ACERÍA COMPACTA DE BIZKAIA)	43.3119	-2.99165	Manufacture of basic iron and steel and of ferro-alloys	ES	Spain	16.816	1.7437e+08
Mondi SCP, a.s. - výroba papiera a celulózy	49.0799	19.3201	Manufacture of paper and paperboard	SK	Slovakia	16.7829	1.60563e+07
voestalpine BÖHLER Edelstahl GmbH & Co KG	47.4333	15.2833	Manufacture of basic iron and steel and of ferro-alloys	AT	Austria	16.769	1.16886e+08
Našicecement d.d.	45.4529	18.0398	Manufacture of cement	HR	Croatia	16.6811	141930
Produits Chimiques de Loos	50.6	3.02	Manufacture of other inorganic basic chemicals	FR	France	16.6556	8.78114e+07
APERAM STAINLESS BELGIUM	50.9381	5.49904	Manufacture of basic iron and steel and of ferro-alloys	BE	Belgium	16.6503	606464
TIRU	48.91	2.32	Treatment and disposal of non-hazardous waste	FR	France	16.6242	1.46632e+07
DONG ENERGY POWER A/S	55.6615	11.0848	Production of electricity	DK	Denmark	16.4791	140156
CEMENTOS MOLINS INDUSTRIAL (SANT VICENÇ DELS HORTS)	41.4087	1.99926	Manufacture of cement	ES	Spain	16.4791	140156
Výroba a prodej tepla a.s. - CZT	49.6956	14.0028	Steam and air conditioning supply	CZ	Czech Republic	16.2275	138016
Heizkraftwerk Stuttgart-Münster (mit MVA)	48.8154	9.21974	Production of electricity	DE	Germany	16.2275	138016
IMPIANTO DI DEPURAZIONE ACQUE REFLUE DI COLOGNO AL SERIO	45.5569	9.70011	Water collection, treatment and supply	IT	Italy	16.226	5.26509e+08
Gruppo Mauro Saviola S.r.l. - unità locale di Sustinente (ex SAMA S.r.l.)	45.0667	11.05	Manufacture of veneer sheets and wood-based panels	IT	Italy	16.1961	6.46077e+07
Ovako Sweden AB, Hofors	60.5535	16.3063	Manufacture of basic iron and steel and of ferro-alloys	SE	Sweden	16.1495	5.26738e+07
Runcorn Energy From Waste Facility	53.3291	-2.75461	Treatment and disposal of non-hazardous waste	UK	United Kingdom	16.1405	5.8499e+06
RWE Power AG-Fabrik Frechen	50.8942	6.79106	Mining of lignite	DE	Germany	16.1017	136946
TAURON Wytwarzanie Spó?ka Akcyjna – Oddzia? Elektrownia Stalowa Wola w Stalowej Woli	50.55	22.0667	Production of electricity	PL	Poland	16.1017	136946
ELECTROQUIMICA DEL NOROESTE, S.A. (ELNOSA)	42.4155	-8.66991	Manufacture of other inorganic basic chemicals	ES	Spain	16.1017	136946
NATURGY GENERACION, SLU (NATURGY)	39.6776	-0.279673	Production of electricity	ES	Spain	15.9858	1.69857e+08
Stabilimento di Portovesme	39.2147	8.41417	Other non-ferrous metal production	IT	Italy	15.9475	3.39666e+07
Nuon Power Generation BV (Hemweg)	52.4053	4.8471	Production of electricity	NL	Netherlands	15.8501	134806
Snorre	61.4488	2.14253	Extraction of crude petroleum	NO	Norway	15.8186	5.85789e+07
INDAVER Site DOEL	51.2842	4.27849	Treatment and disposal of non-hazardous waste	BE	Belgium	15.8062	1.70055e+07
STABILIMENTO DI PONTENOSSA	45.8656	9.88389	Lead, zinc and tin production	IT	Italy	15.7283	269932
CropEnergies Bioethanol GmbH	51.0539	12.1164	Manufacture of other inorganic basic chemicals	DE	Germany	15.5928	126797
Næstved Forbrændingsanlæg	55.2085	11.7281	Treatment and disposal of non-hazardous waste	DK	Denmark	15.5928	126797
EDAR BESÒS	41.4123	2.22525	Sewerage	ES	Spain	15.3293	1.98619e+09
MEDIO CHIAMPO SPA	45.4447	11.375	Treatment and disposal of non-hazardous waste	IT	Italy	15.2893	3.91993e+08
Venator Germany GmbH	51.4395	6.70522	Manufacture of dyes and pigments	DE	Germany	15.2521	4.86876e+08
Ciments Calcia usine de Gargenville	48.99	1.81	Manufacture of cement	FR	France	15.2259	3.1715e+06
AVR Afvalverwerking BV (Duiven)	51.9705	6.00036	Treatment and disposal of non-hazardous waste	NL	Netherlands	14.9742	127351
Cukrovar ?eské Mezi?í?í	50.2857	16.0511	Manufacture of sugar	CZ	Czech Republic	14.9207	121332
EDF - UP CORDEMAIS	47.29	-1.83	Production of electricity	FR	France	14.8485	3.97661e+07
Vigier Cement AG	47.1848	7.24931	Manufacture of cement	CH	Switzerland	14.7867	120453
CEMEX ESPAÑA OPERACIONES S.L.U. (FÁBRICA DE LLOSETA)	39.7029	2.86797	Manufacture of cement	ES	Spain	14.718	125177
CEMENTERIA DI ROBILANTE	44.2833	7.5	Manufacture of cement	IT	Italy	14.718	125177
REPSOL YPF COMPLEJO INDUSTRIAL A CORUÑA	43.3531	-8.44674	Manufacture of refined petroleum products	ES	Spain	14.6265	1.54081e+07
EGGER Panneaux et Décors	43.93	-0.93	Manufacture of veneer sheets and wood-based panels	FR	France	14.6086	1.71072e+08
Mark-E Aktiengesellschaft	51.2754	7.70458	Production of electricity	DE	Germany	14.5922	3.3902e+06
AZALYS	48.94	2.02	Treatment and disposal of non-hazardous waste	FR	France	14.4664	123038
RECYTECH sa	50.42	2.9	Lead, zinc and tin production	FR	France	14.4664	123038
Szczeci?ska Energetyka Cieplna Sp. z o.o., Ciep?ownia Rejonowa D?bska	53.3732	14.6756	Steam and air conditioning supply	PL	Poland	14.4056	141347
SC DEMECO SRL	47.1392	27.6584	Treatment and disposal of hazardous waste	RO	Romania	14.383	116959
Südzucker AG Mannheim / Ochsenfurt, Werk Zeitz	51.049	12.11	Manufacture of sugar	DE	Germany	14.383	116959
Exide Technologies Recycling II lda	39.0512	-8.91735	Lead, zinc and tin production	PT	Portugal	14.1579	2.35719e+06
Teplárna ELÚ III	49.7395	13.3455	Steam and air conditioning supply	CZ	Czech Republic	14.1455	4.77818e+07
Saarstahl AG - Werk Völklingen	49.2508	6.84706	Manufacture of basic iron and steel and of ferro-alloys	DE	Germany	14.1006	7.67698e+06
ISD DUNAFERR Zrt.	46.9433	18.9405	Manufacture of basic iron and steel and of ferro-alloys	HU	Hungary	14.0957	1.96789e+09
Cemex Uk Cement Ltd, South Ferriby Cement Plant	53.6738	-0.536158	Manufacture of cement	UK	United Kingdom	14.089	119828
Teplárna ŠKO-ENERGO s.r.o.	50.4178	14.9345	Steam and air conditioning supply	CZ	Czech Republic	14.089	119828
Usine dIncinération avec Valorisation Energétique	49.19	-0.29	Treatment and disposal of non-hazardous waste	FR	France	14.089	119828
ETAR do Freixo	41.1459	-8.57936	Sewerage	PT	Portugal	14.0536	3.49722e+08
Prechistvatelna stantsia za otpadachni vodi - gr. Varna	43.2179	27.7933	Sewerage	BG	Bulgaria	14.011	1.47909e+09
VERALLIA Verrerie de Oiry	49	4.03	Manufacture of hollow glass	FR	France	13.9797	113680
IMPIANTO DI DEPURAZIONE DI TRUCCAZZANO	45.4748	9.43187	Sewerage	IT	Italy	13.9176	1.2111e+09
Norzinco GmbH Harzer Zinkoxide	51.9076	10.4954	Manufacture of other inorganic basic chemicals	DE	Germany	13.9161	1.44151e+08
IMPIANTO DI DEPURAZIONE ACQUE REFLUE DI BAGNATICA	45.6481	9.78083	Water collection, treatment and supply	IT	Italy	13.9025	5.71186e+08
Boliden Harjavalta Oy, Harjavallan tehtaat	61.3195	22.1209	Copper production	FI	Finland	13.8493	1.22852e+08
TRIDEL Lausanne	46.5277	6.63916	Treatment and disposal of non-hazardous waste	CH	Switzerland	13.8374	117688
VfA Buchs	47.1756	9.48364	Treatment and disposal of non-hazardous waste	CH	Switzerland	13.8374	117688
ACR Giubiasco	46.1722	8.98866	Treatment and disposal of non-hazardous waste	CH	Switzerland	13.8374	117688
Centrale Rotterdam	51.9448	4.07205	Production of electricity	NL	Netherlands	13.8374	117688
DONG ENERGY POWER A/S, Studstrupværket	56.2515	10.3438	Production of electricity	DK	Denmark	13.7109	111494
SMURFIT NERVIÓN, S.A. (SMURFIT NERVIÓN (FABRICA IURRETA))	43.1857	-2.66652	Manufacture of pulp	ES	Spain	13.5965	120241
ALFA ACCIAI SPA	45.5333	10.2269	Manufacture of basic iron and steel and of ferro-alloys	IT	Italy	13.5577	9.43618e+07
RAFFINERIA DI GELA SPA	37.0092	14.2667	Manufacture of refined petroleum products	IT	Italy	13.5406	8.63794e+07
CONSORZIO AQUARNO SPA	43.7294	10.7558	Sewerage	IT	Italy	13.4991	1.41888e+08
Mainova, HKW West	50.0986	8.65323	Production of electricity	DE	Germany	13.4662	422066
REMIVAL	49.25	4.04	Treatment and disposal of non-hazardous waste	FR	France	13.46	114478
Kanalizacioni sistem grada Novog Sada	45.2573	19.84	Water collection, treatment and supply	RS	Serbia	13.3621	7.02574e+08
Electricity Authority of Cyprus, Dhekelia Power Station	34.9801	33.7462	Production of electricity	CY	Cyprus	13.3003	4.22665e+08
IMPIANTO DI DEPURAZIONE DI ASSAGO	45.4033	9.13661	Sewerage	IT	Italy	13.2922	6.59676e+08
Potasse et Produits Chimiques SAS	47.81	7.09	Manufacture of other inorganic basic chemicals	FR	France	13.2306	289574
SEDIBEX	49.47	0.3	Treatment and disposal of hazardous waste	FR	France	13.2084	112339
Helen Oy, Salmisaaren voimalaitokset	60.1674	24.9048	Steam and air conditioning supply	FI	Finland	12.9568	110199
Elektrárna D?tmarovice	49.9064	18.4656	Production of electricity	CZ	Czech Republic	12.8812	3.09732e+07
UGITECH	45.77	6.43	Manufacture of basic iron and steel and of ferro-alloys	FR	France	12.8446	1.17874e+08
ASCOMETAL USINE DHAGONDANGE	49.24	6.15	Manufacture of basic iron and steel and of ferro-alloys	FR	France	12.791	1.98299e+08
Industria Chimica Panzeri Srl	45.6667	9.7	Manufacture of other organic basic chemicals	IT	Italy	12.7131	4.08692e+08
Holcim (Deutschland) GmbH Werk Höver	52.3498	9.88593	Manufacture of cement	DE	Germany	12.7053	108059
Phoenix Zementwerke Krogbeumker Holding GmbH & Co.KG	51.7602	8.07317	Manufacture of cement	DE	Germany	12.7053	108059
DEPURATORE DI SERVOLA	45.6653	13.7997	Sewerage	IT	Italy	12.6613	5.80599e+08
Unidade Fabril de Avintes	41.0869	-8.53117	Manufacture of hollow glass	PT	Portugal	12.6459	5.98819e+07
Elkem Carbon	58.1268	7.9714	Manufacture of other non-metallic mineral products n.e.c.	NO	Norway	12.518	2.87217e+07
DEPURATORE DI MODENA	44.6714	10.9439	Sewerage	IT	Italy	12.2919	5.08734e+08
ARCELORMITTAL BELGIUM - Tilleur DLC (Décapage, étamage)	50.6148	5.5363	Treatment and coating of metals	BE	Belgium	12.2141	1.36067e+08
Alcoa aluminium, Lista	58.0731	6.78323	Aluminium production	NO	Norway	12.1114	1.88826e+08
FERRIERA VALSABBIA SPA	45.6392	10.3894	Manufacture of basic iron and steel and of ferro-alloys	IT	Italy	11.8944	8.08404e+07
O-I Manufactruing France Vayres	44.89	-0.32	Manufacture of hollow glass	FR	France	11.8861	7.29908e+07
Ardagh Glass S.A.	53.0662	16.7112	Manufacture of hollow glass	PL	Poland	11.8773	2.24883e+06
DEPURATORE DI RIMINI-SANTA GIUSTINA	44.0583	12.4958	Sewerage	IT	Italy	11.8366	3.92842e+08
Zincol Ossidi S.p.A.	46.6086	9.44083	Manufacture of other inorganic basic chemicals	IT	Italy	11.77	1.15188e+08
SIJ Acroni d.o.o.	46.4224	14.0993	Manufacture of basic iron and steel and of ferro-alloys	SI	Slovenia	11.7635	9.92479e+07
PRODUCTOS TUBULARES , S.A. (PRODUCTOS TUBULARES (CENTRO DE ACERÍA))	43.2994	-3.00636	Manufacture of tubes, pipes, hollow profiles and related fittings, of steel	ES	Spain	11.7399	1.21609e+08
CURRENTA GmbH & Co. OHG	51.3682	6.66238	Steam and air conditioning supply	DE	Germany	11.4426	5.7821e+08
PETROLEOS DEL NORTE, PETRONOR, S.A. (PETRONOR)	43.3257	-3.11094	Manufacture of refined petroleum products	ES	Spain	11.3574	2.19702e+08
ASCOMETAL LES DUNES	51.04	2.45	Manufacture of basic iron and steel and of ferro-alloys	FR	France	11.3312	8.92671e+07
Stahl- und Walzwerk Marienhütte GesmbH	47.0636	15.4186	Manufacture of basic iron and steel and of ferro-alloys	AT	Austria	11.1672	1.15677e+08
Thames Water Utilities Ltd, Beckton Stw	51.5152	0.095074	Sewerage	UK	United Kingdom	11.1496	3.96909e+09
AZSA - FÁBRICA DE ZINC ELECTROLÍTICO	43.5629	-5.97435	Lead, zinc and tin production	ES	Spain	11.0483	1.70729e+08
ACERÍA DE ÁLAVA, S.A.	43.0344	-2.99983	Casting of steel	ES	Spain	11.0162	1.58769e+08
CENTRAL DIESEL PUNTA GRANDE	28.97	-13.5412	Production of electricity	ES	Spain	10.9613	5.90861e+08
Sheffield Forgemasters River Don	53.3948	-1.43062	Manufacture of basic iron and steel and of ferro-alloys	UK	United Kingdom	10.9381	1.13304e+08
Gruppo Mauro Saviola S.r.l. - unità locale di Viadana (ex SIA S.r.l.)	44.9167	10.5167	Manufacture of veneer sheets and wood-based panels	IT	Italy	10.8019	5.21757e+07
VENCOREX	45.12	5.7	Manufacture of other inorganic basic chemicals	FR	France	10.7196	2.65242e+08
ArcelorMittal Belval & Differdange (Site de Differdange)	49.526	5.89753	Manufacture of basic iron and steel and of ferro-alloys	LU	Luxembourg	10.705	1.41351e+08
IMPIANTO DI DEPURAZIONE DI BRESSO - NIGUARDA	45.5236	9.19436	Sewerage	IT	Italy	10.6564	6.60783e+08
Hull Stw	53.7449	-0.239529	Treatment and disposal of non-hazardous waste	UK	United Kingdom	10.5438	3.75542e+08
Metsä Fibre Oy Kemi	65.7559	24.5215	Manufacture of pulp	FI	Finland	10.5376	3.87594e+08
ebswien hauptkläranlage Ges.m.b.H.	48.1723	16.4703	Sewerage	AT	Austria	10.4392	6.58577e+09
Ringsend Waste Water Treatment Plant	53.3391	-6.19681	Sewerage	IE	Ireland	10.4304	1.3857e+09
Lostock Sodium Carbonate Manufacturing Site	53.2646	-2.45392	Manufacture of other inorganic basic chemicals	UK	United Kingdom	10.3802	5.5931e+08
KTsM AD	42.0654	24.8121	Lead, zinc and tin production	BG	Bulgaria	10.3018	4.61246e+08
NEW MECA SRL	38.8761	16.2592	Other non-ferrous metal production	IT	Italy	10.2786	1.71131e+06
Zak?ad Oczyszczalni ?cieków Czajka	52.3527	20.9575	Sewerage	PL	Poland	10.1653	6.00985e+08
CONSTELLIUM FRANCE	45.54	3.24	Aluminium production	FR	France	10.1483	1.30885e+08
Norbord Ltd, Pulp and Board Plant	56.0772	-3.86844	Manufacture of veneer sheets and wood-based panels	UK	United Kingdom	9.99151	6.11622e+06
IMPIANTO DEPURAZIONE DI MERONE	45.7672	9.24278	Sewerage	IT	Italy	9.96477	2.52196e+08
Miejsko - Przemys?owa Oczyszczalnia ?cieków Sp. z o.o.	50.0374	19.3199	Sewerage	PL	Poland	9.9057	7.91265e+08
TiZir Titanium & Iron AS	60.1151	6.55428	Manufacture of basic iron and steel and of ferro-alloys	NO	Norway	9.88796	2.23789e+08
InfraServ GmbH & Co. Höchst KG	50.0884	8.53683	Steam and air conditioning supply	DE	Germany	9.7909	3.42654e+07
EURAC Poole Ltd.	50.7473	-1.94539	Casting of iron	UK	United Kingdom	9.72213	5.03991e+07
GALVANIZADORA VALENCIANA SLU	39.4731	-0.659282	Treatment and coating of metals	ES	Spain	9.66555	9.45934e+07
Fejérvíz ZRt.	47.1849	18.3882	Sewerage	HU	Hungary	9.59363	3.22199e+08
Tarnowskie Wodoci?gi Sp. z o .o., Zak?ad Oczyszczalni ?cieków	50.0137	20.5623	Sewerage	PL	Poland	9.56071	3.07094e+08
DELIMARA POWER STATION	35.8346	14.5564	Production of electricity	MT	Malta	9.48574	1.3083e+08
FUNTAM	40.4623	-3.47049	Manufacture of metal structures and parts of structures	ES	Spain	9.43776	1.00098e+08
Fenix Metals Sp. z o.o.	50.5253	21.6285	Lead, zinc and tin production	PL	Poland	9.41103	9.6747e+06
EDAR DE CRISPIJANA	42.855	-2.72594	Sewerage	ES	Spain	9.36374	4.2939e+08
Grupowa Oczyszczalnia ?cieków ?ódzkiej Aglomeracji Miejskiej	51.7262	19.3431	Sewerage	PL	Poland	9.28847	6.59127e+08
PRAYON sa	50.5741	5.3864	Manufacture of other inorganic basic chemicals	BE	Belgium	9.25483	2.13946e+09
Wiehart Gesellschaft m.b.H.	48.7246	16.2797	Manufacture of other inorganic basic chemicals	AT	Austria	9.23733	9.04026e+07
United Utilities Water Plc, St Helens Stw	53.4578	-2.69695	Sewerage	UK	United Kingdom	9.23639	1.12083e+08
S.A.I.B. S.P.A.	45.0378	9.82111	Manufacture of veneer sheets and wood-based panels	IT	Italy	9.09009	1.57717e+06
Ogranak Termoelektrane i kopovi Kostolac - PK Drmno	44.7053	21.2444	Trade of electricity	RS	Serbia	9.07367	2.99777e+08
PSOV StaraZagora	42.4086	25.6789	Water collection, treatment and supply	BG	Bulgaria	9.04867	2.07492e+08
Glencore Nikkelverk	58.1388	7.97123	Other non-ferrous metal production	NO	Norway	8.95146	3.07371e+08
CENTRAL TÉRMICA DE LADA	43.2964	-5.68254	Production of electricity	ES	Spain	8.94923	4.39843e+07
DEPURATORE DI CA NORDIO	45.3836	11.7617	Sewerage	IT	Italy	8.85172	4.83701e+08
Acciaieria Arvedi S.p.A.	45.1494	9.94694	Casting of steel	IT	Italy	8.74143	7.72367e+07
CENTRAL TÉRMICA GRANADILLA	28.1222	-16.573	Production of electricity	ES	Spain	8.49159	2.46805e+08
Liverpool Stw	53.4278	-2.99882	Sewerage	UK	United Kingdom	8.44433	8.27766e+08
B.E.S. Brandenburger Elektrostahlwerke GmbH	52.402	12.4989	Manufacture of basic iron and steel and of ferro-alloys	DE	Germany	8.37824	8.66095e+07
Gruppo Mauro Saviola S.r.l. - unità locale di Mortara (ex SIT Società industria Truciolari S.r.l.)	45.2333	8.71667	Manufacture of veneer sheets and wood-based panels	IT	Italy	8.36661	1.39661e+06
Mivíz Miskolci Vízm? Kft.	48.086	20.8487	Sewerage	HU	Hungary	8.34161	2.5296e+08
INTERNATIONAL PAPER - KWIDZYN SP. Z O.O.	53.7031	18.9194	Manufacture of paper and paperboard	PL	Poland	8.05704	2.10375e+09
IMPIANTO DEPURAZIONE ACQUE REFLUE URBANE	45.1778	9.18	Water collection, treatment and supply	IT	Italy	7.97964	4.24757e+08
ERG Power Impianti Nord	37.1792	15.1825	Production of electricity	IT	Italy	7.96938	4.14821e+08
IMPIANTO DI DEPURAZIONE VALLE DELLAGNO	45.9106	11.6428	Water collection, treatment and supply	IT	Italy	7.81592	2.16662e+08
METAÚRGICA DE MEDINA S.A.	41.3181	-4.90672	Lead, zinc and tin production	ES	Spain	7.78702	1.35108e+06
Severn Trent Water Ltd, Minworth Final Asp Effluent	52.5252	-1.74865	Sewerage	UK	United Kingdom	7.76937	2.40478e+09
United Utilities Water Plc, Davyhulme Stw	53.4617	-2.36398	Sewerage	UK	United Kingdom	7.72272	4.95003e+08
ENIPOWER SPA STABILIMENTO DI FERRERA ERBOGNONE	45.0992	8.86778	Production of electricity	IT	Italy	7.62604	1.26968e+06
BUTACHIMIE	47.83	7.54	Manufacture of other organic basic chemicals	FR	France	7.58528	2.09534e+08
COGNE ACCIAI SPECIALI SPA	45.7336	7.32222	Manufacture of basic iron and steel and of ferro-alloys	IT	Italy	7.37539	4.65096e+08
CENTRAL DIESEL LAS SALINAS	28.409	-16.5512	Production of electricity	ES	Spain	7.36836	3.97257e+08
EYATH S.A. – WASTEWATER TREATMENT PLANT	40.4631	23.0419	Sewerage	EL	Greece	7.22674	1.17666e+09
Harz-Metall GmbH	51.9034	10.4855	Lead, zinc and tin production	DE	Germany	7.20988	1.28306e+08
Speciality Steel UK Limited,Stocksbridge Works	53.4826	-1.59099	Manufacture of basic iron and steel and of ferro-alloys	UK	United Kingdom	7.19487	2.35061e+07
PORCELANOSA	39.9202	-0.109048	Manufacture of ceramic tiles and flags	ES	Spain	7.15904	1.24212e+06
Zlatna Panega Tsiment AD	43.0882	24.1709	Manufacture of cement	BG	Bulgaria	7.14546	1.18973e+06
Huddersfield Stw	53.6694	-1.7423	Treatment and disposal of non-hazardous waste	UK	United Kingdom	7.13672	3.10761e+08
Berzelius Stolberg GmbH	50.7552	6.24087	Lead, zinc and tin production	DE	Germany	7.12377	1.62642e+07
Stabilimento di Scarlino	42.9167	10.7833	Manufacture of other inorganic basic chemicals	IT	Italy	6.98242	3.25584e+08
Wydzia? Hutniczy, sk?adowisko odpadów ebonitowych, sk?adowisko ?u?li hutniczych	50.346	18.9694	Lead, zinc and tin production	PL	Poland	6.95618	1.44763e+06
Ocynkownia ?l?sk Sp. z o.o.	50.1267	19.3623	Treatment and coating of metals	PL	Poland	6.91271	6.76523e+07
Bridon International Ltd, Doncaster Wire Mill	53.5053	-1.13679	Manufacture of wire products, chain and springs	UK	United Kingdom	6.89214	1.19582e+06
Kläranlage Bottrop	51.5146	6.98293	Sewerage	DE	Germany	6.88332	9.38167e+08
DK Recycling und Roheisen GmbH	51.4223	6.74199	Manufacture of basic iron and steel and of ferro-alloys	DE	Germany	6.84653	7.05928e+07
J. MAVROULIS - G. PRIOVOLOS, METPLAST S.A.	38.2787	23.3369	Casting of other non-ferrous metals	EL	Greece	6.77286	1.16103e+06
COGNOR Spó?ka Akcyja Oddzia? Ferrostal ?ab?dy w Gliwicach	50.36	18.61	Manufacture of basic iron and steel and of ferro-alloys	PL	Poland	6.7576	6.99993e+07
KKT Oil OÜ, Kiviõli keemiatööstus	59.3549	26.9414	Manufacture of refined petroleum products	EE	Estonia	6.74208	6.58625e+07
IMPIANTO DEPURAZIONE ACQUE REFLUE DI FERRARA	44.8236	11.65	Sewerage	IT	Italy	6.6514	3.09527e+08
Caffaro Brescia srl - Stabilimento di Brescia	45.5444	10.1967	Manufacture of other inorganic basic chemicals	IT	Italy	6.588	7.89078e+07
IMPIANTO DI DEPURAZIONE RAVENNA CITTA	44.4833	12.2833	Sewerage	IT	Italy	6.49131	2.28026e+08
SIDENOR FORGINGS y CASTINGS Y SIDENOR ACEROS ESPECIALES S.L.U	42.9981	-4.13995	Manufacture of basic iron and steel and of ferro-alloys	ES	Spain	6.48448	6.34614e+07
PAK Kopalnia W?gla Brunatnego KONIN S.A., Zak?ad Górniczy - ODKRYWKA JÓ?WIN II B	52.4078	18.1256	Mining of lignite	PL	Poland	6.44979	1.93589e+08
IVRY PARIS XIII	48.86	2.33	Treatment and disposal of non-hazardous waste	FR	France	6.40586	6.90518e+07
EDAR IGUALADA	41.5663	1.64977	Sewerage	ES	Spain	6.37129	1.96648e+08
SKA Heilbronn	49.182	9.21657	Sewerage	DE	Germany	6.34163	9.18213e+07
Kiswire Szentgotthárd Kft.	46.9639	16.2923	Cold drawing of bars	HU	Hungary	6.33293	1.05439e+06
Central Termoeléctrica do Caldeirão (TEGEE.RAA.068.01)	37.7982	-25.4849	Production of electricity	PT	Portugal	6.23627	1.43039e+08
ViK Ure?aj Stupe	43.5191	16.5251	Sewerage	HR	Croatia	6.19839	2.04317e+08
BALDOCER-VILAFAMÉS	40.1235	-0.01119	Manufacture of ceramic tiles and flags	ES	Spain	6.18373	1.02955e+06
GLOBAL STEEL WIRE, S.A.	43.4407	-3.84333	Manufacture of basic iron and steel and of ferro-alloys	ES	Spain	6.12765	6.3474e+07
BIOENERGÍA SANTAMARÍA, S.A.	37.3612	-4.50074	Production of electricity	ES	Spain	6.09742	5.92663e+07
IMPIANTO IGCC	37.1292	15.2022	Production of electricity	IT	Italy	6.08134	1.97777e+08
IMPIANTO DI DEPURAZIONE DI CASSANO DADDA	45.8544	9.83933	Sewerage	IT	Italy	6.06979	3.99482e+08
Santos Barosa vidros SA	39.7367	-8.91975	Manufacture of hollow glass	PT	Portugal	6.06668	1.97647e+06
OPEL ESPAÑA	41.7541	-1.17936	Manufacture of motor vehicles	ES	Spain	6.06636	8.88783e+07
Tremorfa Stw	51.4739	-3.13596	Sewerage	UK	United Kingdom	5.99016	1.10939e+09
PSA Charleville	49.77	4.71	Casting of iron	FR	France	5.97216	7.28002e+07
Tenaris Dalmine - Stabilimento di Dalmine	45.6425	9.59694	Manufacture of tubes, pipes, hollow profiles and related fittings, of steel	IT	Italy	5.95585	6.16943e+07
Miejskie Wodoci?gi i Kanalizacja Sp.z o.o., Oczyszczalnia JAMNO	54.2327	16.1458	Water collection, treatment and supply	PL	Poland	5.93753	1.96219e+08
Provozovna B?OV Pardubice	50.0457	15.6947	Sewerage	CZ	Czech Republic	5.89986	8.61167e+08
EverZinc Nederland B.V.	50.7682	5.71403	Manufacture of dyes and pigments	NL	Netherlands	5.89858	6.11011e+07
INOVYN FRANCE	47.03	5.4	Manufacture of other inorganic basic chemicals	FR	France	5.87699	1.11978e+08
RAYONIER A.M. TARTAS SAS	43.81	-0.78	Manufacture of pulp	FR	France	5.84541	3.27393e+08
Metalcam S.p.A.	45.9608	10.3106	Casting of steel	IT	Italy	5.84131	6.05079e+07
Raffinerie ESSO	43.45	4.9	Manufacture of refined petroleum products	FR	France	5.82282	1.33612e+08
IDL Baciacavallo	43.885	11.0194	Sewerage	IT	Italy	5.81788	2.97257e+08
Termetal Piotr Glaner Spó?ka komandytowa	53.1165	16.7806	Treatment and coating of metals	PL	Poland	5.78404	5.99147e+07
IMPIANTO DI DEPURAZIONE DI CANEGRATE	45.5744	8.94135	Sewerage	IT	Italy	5.77324	3.40022e+08
DEPURATORE ACQUE REFLUE DI FORLI	44.2303	12.0883	Sewerage	IT	Italy	5.758	3.09183e+08
MEGASIDER ZARAGOZA, S.A.U.	41.5921	-0.832529	Casting of steel	ES	Spain	5.75089	2.3202e+07
Thames Water Utilities Ltd, Crossness Stw	51.5067	0.146808	Sewerage	UK	United Kingdom	5.74948	1.9046e+09
FERRIERE NORD STABILIMENTO SIDERPOTENZA	40.635	15.8136	Manufacture of basic iron and steel and of ferro-alloys	IT	Italy	5.70723	6.7861e+07
Mogden Stw	51.47	-0.319801	Sewerage	UK	United Kingdom	5.67575	1.64457e+09
SONACA sa	50.4591	4.4382	Manufacture of air and spacecraft and related machinery	BE	Belgium	5.64185	8.28359e+07
Petrogal-Refinaria do Porto	41.2019	-8.71059	Manufacture of refined petroleum products	PT	Portugal	5.63069	5.86144e+07
ACERINOX, S.A.	36.1839	-5.42125	Manufacture of basic iron and steel and of ferro-alloys	ES	Spain	5.61524	1.37674e+08
Ardagh Glass Dongen BV	51.6137	4.99483	Manufacture of hollow glass	NL	Netherlands	5.57668	1.24958e+06
ITON-SEINE	49.02	1.57	Manufacture of basic iron and steel and of ferro-alloys	FR	France	5.57299	5.45409e+07
Höganäs Halmstadsverken	56.6607	12.8686	Manufacture of basic iron and steel and of ferro-alloys	SE	Sweden	5.5607	5.76011e+07
Impianto di depurazione di Treviso - Via Cesare Pavese	45.6494	12.2752	Sewerage	IT	Italy	5.55691	5.20835e+08
FRENEHARD SAS	48.78	0.55	Manufacture of other fabricated metal products n.e.c.	FR	France	5.50569	5.38823e+07
DEPURATORE CITTA DI CASTELLO	43.4436	12.2419	Sewerage	IT	Italy	5.46884	1.01393e+08
BURGO GROUP S.P.A. - STABILIMENTO DI VERZUOLO	44.5833	7.48333	Manufacture of paper and paperboard	IT	Italy	5.4642	2.15304e+08
CIMENTS CALCIA	43.77	4.59	Manufacture of cement	FR	France	5.46267	2.11569e+07
EDAR TERRASSA	41.5186	2.0345	Sewerage	ES	Spain	5.41872	4.12646e+08
?OV Plze?	49.7662	13.407	Sewerage	CZ	Czech Republic	5.36263	4.16658e+08
Zak?ad Wodoci?gów i Kanalizacji Sp. z o.o.	50.1056	18.2269	Sewerage	PL	Poland	5.35498	8.00834e+07
INDUSTEEL Loire, site de CHATEAUNEUF	45.52	4.6	Manufacture of basic iron and steel and of ferro-alloys	FR	France	5.35454	5.54656e+07
COMPAÑÍA ENERGÉTICA DE PATA DE MULO, S.L.	37.452	-4.8101	Production of electricity	ES	Spain	5.35212	5.21848e+07
Gienanth GmbH	49.5488	8.05719	Casting of steel	DE	Germany	5.30929	4.56859e+07
VOLKSWAGEN SLOVAKIA, a.s., závod Bratislava	48.2337	16.9878	Manufacture of motor vehicles	SK	Slovakia	5.27989	5.02561e+07
INEOS Manufacturing Scotland Ltd	56.0201	-3.68557	Manufacture of refined petroleum products	UK	United Kingdom	5.27297	8.12905e+07
Kläranlage Dresden-Kaditz	51.07	13.6819	Sewerage	DE	Germany	5.26472	5.5119e+08
CENTRAL TÉRMICA DE BARRANCO DE TIRAJANA	27.804	-15.4359	Production of electricity	ES	Spain	5.26195	5.54375e+07
Lura Ambiente S.p.A.	45.5828	9.04167	Sewerage	IT	Italy	5.26076	6.98707e+08
Unidade Fabril da Marinha Grande	39.7433	-8.92905	Manufacture of hollow glass	PT	Portugal	5.23689	5.5543e+07
ALTEO Gardanne	43.45	5.47	Aluminium production	FR	France	5.23346	1.38252e+07
DAK Acélszerkezeti Kft	46.9473	18.949	Treatment and coating of metals	HU	Hungary	5.23041	5.11882e+07
GENERAL QUIMICA, S.A.	42.7216	-2.98238	Manufacture of other chemical products n.e.c.	ES	Spain	5.16027	2.61564e+08
PAK Kopalnia W?gla Brunatnego KONIN S.A., Zak?ad Górniczy - ODKRYWKA TOMIS?AWICE	52.4718	18.5153	Mining of lignite	PL	Poland	5.14551	1.35547e+08
FABRICA LA CARTUJA	41.5909	-0.811698	Manufacture of batteries and accumulators	ES	Spain	5.12271	852895
Walcownia Metali Dziedzice" S.A.	Hutmen S.A.	49.9222	19.0219	Productiona and processing of metals	PL	Poland	5.12013
Ferroglobe Mangan Norge AS	66.3126	14.1635	Manufacture of basic iron and steel and of ferro-alloys	NO	Norway	5.11298	1.24025e+08
PAK Kopalnia W?gla Brunatnego KONIN S.A., Zak?ad Górniczy - ODKRYWKA DRZEWCE	52.2847	18.4425	Mining of lignite	PL	Poland	5.11271	1.50907e+08
IMPIANTO DI DEPURAZIONE DI PONTETETTO	43.8207	10.4995	Treatment and disposal of non-hazardous waste	IT	Italy	5.09253	1.39867e+08
Skoghalls Bruk	59.3184	13.4376	Manufacture of paper and paperboard	SE	Sweden	5.04146	5.02358e+08
Europac Kraft Viana	41.7037	-8.7124	Manufacture of paper and paperboard	PT	Portugal	5.03036	1.15706e+08
IMPIANTO DI DEPURAZIONE DI SESTO SAN GIOVANNI	45.5212	9.25609	Sewerage	IT	Italy	4.97906	4.22806e+08
C.D.E. EIVISSA	38.919	1.4315	Production of electricity	ES	Spain	4.96289	1.48415e+08
CAFC S.p.A.	45.7611	13.2292	Sewerage	IT	Italy	4.9611	2.6939e+08
SSAB Oxelösund AB	58.6769	17.1256	Manufacture of basic iron and steel and of ferro-alloys	SE	Sweden	4.94297	4.83748e+07
IMPIANTO DI TRATTAMENTO ACQUE REFLUE URBANE SANTERNO""	44.3733	11.7733	Sewerage	IT	Italy	4.93929	2.71875e+08
IPALLE - Usine dincinération	50.549	3.6266	Treatment and disposal of non-hazardous waste	BE	Belgium	4.90212	5.07792e+07
AGNICO EAGLE FINLAND OY, KITTILÄN KAIVOS	67.9275	25.4122	Mining of other non-ferrous metal ores	FI	Finland	4.87874	6.57692e+07
ArcelorMittal Poland S.A., Oddzia? w Krakowie	50.0803	20.0924	Manufacture of basic iron and steel and of ferro-alloys	PL	Poland	4.83676	1.02501e+08
Klärwerk München I Gut Großlappen	48.2088	11.6293	Sewerage	DE	Germany	4.78185	9.72728e+08
IMPIANTO DI DEPURAZIONE DI ROZZANO	45.3877	9.16589	Sewerage	IT	Italy	4.77996	3.27055e+08
SSAB EMEA AB i Luleå	65.5635	22.206	Manufacture of basic iron and steel and of ferro-alloys	SE	Sweden	4.77367	1.58626e+08
Norbord Europe Ltd	51.0177	-3.85623	Manufacture of veneer sheets and wood-based panels	UK	United Kingdom	4.77036	1.14672e+06
MASOL IBERIA BIOFUEL	43.4673	-8.32358	Manufacture of other organic basic chemicals	ES	Spain	4.66528	2.19494e+08
ACCIAIERIE VENETE SPA - Stabilimento Sarezzo	45.6489	10.2008	Manufacture of basic iron and steel and of ferro-alloys	IT	Italy	4.65587	4.82283e+07
Cementa AB, Slitefabriken	57.7117	18.8054	Manufacture of cement	SE	Sweden	4.62467	6.30329e+07
S.A. EREDI GNUTTI METALLI S.p.a.	45.5	10.2167	Copper production	IT	Italy	4.57939	4.97476e+07
Piomboleghe srl	45.5611	9.32417	Casting of other non-ferrous metals	IT	Italy	4.5215	784498
CTL Maczki-Bór S. A.	50.2594	19.2133	Operation of gravel and sand pits; mining of clays and kaolin	PL	Poland	4.46611	7.61149e+07
PPC S.A. SES ATHERINOLAKKOY	35.0049	26.138	Production of electricity	EL	Greece	4.46081	1.18451e+08
Galisz Galvanizáló Kft.	47.1196	17.1754	Treatment and coating of metals	HU	Hungary	4.45961	4.36447e+07
Campoaves - Unidade de Transformação de Subprodutos	40.1062	-8.84792	Processing and preserving of poultry meat	PT	Portugal	4.44393	2.3645e+07
VERALLIA PORTUGAL, S.A	40.1431	-8.81759	Manufacture of hollow glass	PT	Portugal	4.40443	1.06278e+06
RWZI Dokhaven en Slibverwerkingsinstallatie Sluisjesdijk	51.896	4.46468	Sewerage	NL	Netherlands	4.40387	3.93085e+08
Usine de Montalieu	45.81	5.4	Manufacture of cement	FR	France	4.38606	4.2814e+07
British Lead Mills Ltd , Wgc Lead Recovery Process	51.8009	-0.195853	Lead, zinc and tin production	UK	United Kingdom	4.3017	746363
Plymouth Central Stw	50.3661	-4.11326	Sewerage	UK	United Kingdom	4.28765	2.36858e+08
EDAR MONTCADA I REIXAC	41.4731	2.19072	Sewerage	ES	Spain	4.28288	7.18233e+08
RAG SB BT / WH Zollverein Wasserhaltung Zollverein	51.4866	7.04406	Mining of hard coal	DE	Germany	4.27913	6.08973e+08
CENTRAL TÉRMICA DE JINÁMAR	28.0424	-15.4114	Production of electricity	ES	Spain	4.27773	1.8565e+08
Baterpol S.A., Zak?ad Przerobu Z?omu Akumulatorowego	50.3042	18.8911	Lead, zinc and tin production	PL	Poland	4.2389	735467
CLiPER Cerâmica, SA	40.1296	-8.85296	Manufacture of ceramic tiles and flags	PT	Portugal	4.21492	4.12499e+07
The Girvan Distillery, Grangeston	55.2607	-4.83221	Distilling, rectifying and blending of spirits	UK	United Kingdom	4.21366	5.63557e+08
TVORNICA CEMENTA SVETI KAJO""	43.5392	16.4642	Manufacture of cement	HR	Croatia	4.20345	4.3542e+07
HELLENIC PETROLEUM S.A. –SOUTH REFINERIES COMPLEX – ELEFSIS INDUSTRIAL FACILITIES	38.0422	23.5108	Manufacture of refined petroleum products	EL	Greece	4.18653	1.42651e+08
Eni S.p.A. Raffineria di Livorno	43.5881	10.3414	Manufacture of refined petroleum products	IT	Italy	4.17864	5.02045e+07
FERROPEM - Usine dAnglefort	45.9	5.79	Manufacture of basic iron and steel and of ferro-alloys	FR	France	4.17821	4.08907e+07
Renault Sandouville	49.47	0.3	Manufacture of motor vehicles	FR	France	4.17654	4.28209e+07
BEFESA ZINC OXIDO, S.A.	43.296	-2.93665	Casting of other non-ferrous metals	ES	Spain	4.14046	4.28894e+07
Energetyka Sp. z o.o., Wydzia? W - 4 Legnica	51.1909	16.1183	Copper production	PL	Poland	4.1314	3.22226e+08
STEP - Lyon - Saint Fons	45.7	4.85	Sewerage	FR	France	4.1298	6.68571e+08
Borregaard AS, avd. spesialcellulose	59.2729	11.1163	Manufacture of pulp	NO	Norway	4.10898	8.81937e+08
AES Kilroot Power Ltd	54.7258	-5.7661	Production of electricity	UK	United Kingdom	4.09491	5.23284e+08
S.N.C.Z	50.28	3.31	Manufacture of other inorganic basic chemicals	FR	France	4.09465	4.24148e+07
Station dépuration de Bruxelles Nord	50.9034	4.41098	Sewerage	BE	Belgium	4.0538	6.58758e+08
Gryaab AB Ryaverket	57.6975	11.8915	Sewerage	SE	Sweden	4.0471	3.84761e+08
RAG SB BT / WH Heinrich Wasserhaltung Heinrich	51.417	7.07416	Mining of hard coal	DE	Germany	4.04047	1.57089e+08
SN Seixal - Siderurgia Nacional SA	38.6299	-9.08216	Manufacture of basic iron and steel and of ferro-alloys	PT	Portugal	4.03403	3.76398e+07
NFM - CRAMET	50.9071	3.47555	Recovery of sorted materials	BE	Belgium	4.01447	4.15843e+07
Treibacher Industrie AG	46.8656	14.4592	Manufacture of basic iron and steel and of ferro-alloys	AT	Austria	4.0001	4.20446e+07
EXTRUSIONES DE TOLEDO S.A.	39.6951	-3.9204	Treatment and coating of metals	ES	Spain	3.97985	4.32852e+07
Brokenbury Stw (Torbay)	50.3963	-3.5525	Sewerage	UK	United Kingdom	3.97429	2.26246e+08
IMPIANTO DI DEPURAZIONE CONSORTILE - COMUNE DI CIVITANOVA MARCHE	43.291	13.7264	Sewerage	IT	Italy	3.9289	1.31011e+08
Swiss Steel Walzwerk	47.0614	8.26088	Manufacture of basic iron and steel and of ferro-alloys	CH	Switzerland	3.92491	680988
innogy Energo, s.r.o. - Teplárna Náchod	50.4205	16.171	Steam and air conditioning supply	CZ	Czech Republic	3.91692	6.16456e+06
Esso Petroleum Company Ltd, Fawley Refinery	50.8339	-1.37656	Manufacture of refined petroleum products	UK	United Kingdom	3.90085	1.68191e+08
SC CUPRUMIN SA ABRUD	46.3244	23.1804	Mining of other non-ferrous metal ores	RO	Romania	3.883	3.72659e+09
ETAR de Serzedelo	41.4111	-8.37845	Sewerage	PT	Portugal	3.88082	3.98703e+08
ETAR de Rabada	41.3433	-8.44253	Sewerage	PT	Portugal	3.85548	1.50885e+08
NUNKI STEEL SPA	45.7883	13.2306	Manufacture of basic iron and steel and of ferro-alloys	IT	Italy	3.85399	3.77176e+07
SC TMK RESITA SA	45.2948	21.9018	Manufacture of basic iron and steel and of ferro-alloys	RO	Romania	3.83515	3.96861e+07
EDAR LLEIDA	41.5999	0.617309	Water collection, treatment and supply	ES	Spain	3.82501	2.8553e+08
RAG SB BT / WH Haus Aden Wasserhaltung Haus Aden	51.6523	7.76218	Mining of hard coal	DE	Germany	3.82041	8.51573e+07
COMPACGLASS, S.L. (FACTORÍA 4)	39.9587	-0.219978	Manufacture of ceramic tiles and flags	ES	Spain	3.81302	634841
RWZI Harnaschpolder (Hoogheemraadschap van Delfland)	52.0154	4.31888	Sewerage	NL	Netherlands	3.77561	3.78961e+08
Earlsgate Chemical Works	56.0134	-3.73774	Manufacture of other organic basic chemicals	UK	United Kingdom	3.76079	6.42206e+08
ArcelorMittal Bremen GmbH	53.1249	8.68673	Manufacture of basic iron and steel and of ferro-alloys	DE	Germany	3.76046	3.67598e+07
Polska Grupa Górnicza Sp.zo.o. Oddzia? KWK Wujek ruch Wujek	50.2425	18.9869	Mining of hard coal	PL	Poland	3.75122	191525
INDUSTEEL FRANCE Site du CREUSOT	46.8	4.42	Manufacture of basic iron and steel and of ferro-alloys	FR	France	3.74737	5.41548e+07
Central Termoeléctrica a Biomassa da Figueira da Foz	40.052	-8.87674	Production of electricity	PT	Portugal	3.7464	3.20898e+07
LAMINACIONES ARREGUI, S.L.	42.8695	-2.65126	Manufacture of tubes, pipes, hollow profiles and related fittings, of steel	ES	Spain	3.74531	3.87962e+07
C.T. PUENTE NUEVO	38.1129	-4.93342	Production of electricity	ES	Spain	3.73674	3.73099e+07
O-I Manufacturing Netherlands BV (Leerdam)	51.8882	5.08588	Manufacture of hollow glass	NL	Netherlands	3.70511	642853
STEP - SEINE GRESILLONS	48.97	2	Sewerage	FR	France	3.69253	4.45065e+08
Nelson Platform	57.663	1.14555	Extraction of crude petroleum	UK	United Kingdom	3.68831	1.82383e+08
EDAR LA LLAGOSTA	41.507	2.20206	Sewerage	ES	Spain	3.68519	3.33513e+08
PPC S.A. SES LINOPERAMATON	35.3412	25.0512	Production of electricity	EL	Greece	3.65374	1.26259e+08
United Utilities Water Plc, Warrington North Stw	53.3778	-2.63116	Sewerage	UK	United Kingdom	3.6528	2.60006e+08
SERTEGO ALFARO (ANTES URBAOIL, S. A.)	42.1629	-1.73546	Manufacture of other chemical products n.e.c.	ES	Spain	3.65011	26849.3
Howdon Stw	54.9925	-1.47753	Sewerage	UK	United Kingdom	3.64182	9.15756e+08
energetika	50.4623	14.3804	Steam and air conditioning supply	CZ	Czech Republic	3.63959	4.22852e+07
KERNEOS- Usine de Dunkerque	51	2.22	Manufacture of cement	FR	France	3.63066	604479
ETAR Alcântara	38.7221	-9.17531	Sewerage	PT	Portugal	3.61414	2.10224e+08
ECO-BAT S.P.A. STABILIMENTO DI MARCIANISE	41.0225	14.2956	Lead, zinc and tin production	IT	Italy	3.61092	626509
Fleetwood Marsh Stw	53.9074	-3.01997	Sewerage	UK	United Kingdom	3.60829	3.09403e+08
ESMALTES	40.0627	-0.19348	Manufacture of paints, varnishes and similar coatings, printing ink and mastics	ES	Spain	3.58093	596198
Gradska Prechistvatelna Stantsia za Otpadachni Vodi- Dobrich	43.6306	27.7817	Sewerage	BG	Bulgaria	3.5752	1.3377e+08
CAF-BEASAIN	43.055	-2.1868	Manufacture of motor vehicles	ES	Spain	3.55847	3.65422e+07
Kronos Titan AS	59.1897	10.9521	Manufacture of dyes and pigments	NO	Norway	3.54815	5.33846e+07
Allied Glass Knottingley site	53.7087	-1.23149	Manufacture of hollow glass	UK	United Kingdom	3.54812	615613
Metsä Board Sverige AB, Husums fabr	63.3279	19.1601	Manufacture of pulp	SE	Sweden	3.54659	1.42192e+09
RHODIA OPERATIONS CHALAMPE	47.83	7.54	Manufacture of other inorganic basic chemicals	FR	France	3.54114	1.47846e+08
EDAR SANT FELIU DE LLOBREGAT	41.3818	2.03338	Sewerage	ES	Spain	3.54072	2.47186e+08
IMPIANTO DI DEPURAZIONE DI SASSARI	40.7456	8.36528	Water collection, treatment and supply	IT	Italy	3.53821	1.02351e+09
RWZI Venlo	51.3815	6.15814	Sewerage	NL	Netherlands	3.5041	5.60449e+08
EDAR QUART BENÁGER	39.4552	-0.412574	Sewerage	ES	Spain	3.49932	2.33253e+08
Podružnica Knin	44.0397	16.2034	Manufacture of fasteners and screw machine products	HR	Croatia	3.49306	3.4229e+07
Edinburgh Sewage Treatment Works	55.9707	-3.14087	Sewerage	UK	United Kingdom	3.475	9.75854e+08
FANTONI SPA - Divisione Pannelli e Colla	46.2325	13.0739	Manufacture of veneer sheets and wood-based panels	IT	Italy	3.47386	576933
Impianto di depurazione Progetto Integrato Fusina	45.4325	12.2575	Sewerage	IT	Italy	3.44078	5.1482e+08
SlovZink, a.s.	49.0094	18.2518	Manufacture of dyes and pigments	SK	Slovakia	3.43188	3.35867e+07
ETAR de Agra	41.3688	-8.5986	Sewerage	PT	Portugal	3.41503	3.05583e+08
Premier Galvanizing Limited	52.5001	-0.670086	Treatment and coating of metals	UK	United Kingdom	3.40743	3.52963e+07
Gorivna instalatsia s nominalna toplinna moshtnost 510 MWt	42.1545	25.9061	Steam and air conditioning supply	BG	Bulgaria	3.39928	5.50645e+08
Energetyka Sp. z o.o., Wydzia? W-3 G?ogów	51.6852	15.9849	Copper production	PL	Poland	3.33967	1.96602e+08
SYNDIAL S.p.A.	37.0092	14.2667	Remediation activities and other waste management services	IT	Italy	3.30257	5.24781e+06
Høvringen avløpsrenseanlegg	63.4471	10.3374	Regulation of and contribution to more efficient operation of businesses	NO	Norway	3.30045	2.12085e+08
Södra Cell Mönsterås	57.0915	16.5505	Manufacture of pulp	SE	Sweden	3.29026	2.68147e+08
EDAR GAVÀ	41.2763	2.04069	Sewerage	ES	Spain	3.27857	2.61451e+08
Calder Industrial Materials Ltd, Chester Leadworks	53.1936	-2.92331	Lead, zinc and tin production	UK	United Kingdom	3.26552	566582
SCA Ortviken	62.3935	17.36	Manufacture of paper and paperboard	SE	Sweden	3.26149	6.64004e+08
Veolia Energia ?ód? S.A. Zak?ad nr 4	51.7463	19.5382	Production of electricity	PL	Poland	3.24806	3.78348e+07
Vilniaus m. aglomeracija	55.9284	21.777	Water collection, treatment and supply	LT	Lithuania	3.24082	5.90526e+08
TEKSID ALUMINUM	44.8572	7.74444	Casting of light metals	IT	Italy	3.20761	1.00341e+08
SC HOEGANAES CORPORATION EUROPE SA	45.1388	26.8235	Manufacture of basic iron and steel and of ferro-alloys	RO	Romania	3.18107	3.1132e+07
Kelheim Fibres GmbH	48.9061	11.9033	Manufacture of man-made fibres	DE	Germany	3.16691	1.85152e+09
Miejskie Przedsiebiorstwo Gospodarki Komunalnej Sp. z o.o., Oczyszczalnia ?cieków	53.3529	15.0439	Sewerage	PL	Poland	3.11731	1.14391e+08
UPM Paper ENA Oy, Rauman paperitehdas	61.1233	21.4547	Manufacture of paper and paperboard	FI	Finland	3.11707	9.45366e+08
REVIMA	49.53	0.73	Repair and maintenance of aircraft and spacecraft	FR	France	3.11006	3.15115e+07
Zak?ad Mechaniczno-Odlewniczy Józef Brzezi?ski	51.4889	21.2128	Treatment and coating of metals	PL	Poland	3.08931	3.0234e+07
REZINAL	50.99	5.23841	Lead, zinc and tin production	BE	Belgium	3.08673	3.19743e+07
Centralna ?istilna naprava Ljubljana	46.069	14.6237	Sewerage	SI	Slovenia	3.07107	4.0122e+08
EDF PEI Port Est	-20.9316	55.3106	Production of electricity	FR	France	3.06319	1.23676e+08
RWZI Bath	51.3994	4.24662	Sewerage	NL	Netherlands	3.05933	2.11976e+08
CHEMINOVA A/S	56.6577	8.20641	Manufacture of pesticides and other agrochemical products	DK	Denmark	3.04916	8.81058e+06
Joseph Ash Chesterfield	53.1868	-1.3505	Treatment and coating of metals	UK	United Kingdom	3.03877	3.10261e+07
RWZI West	52.3985	4.78716	Sewerage	NL	Netherlands	3.03462	3.84158e+08
Yorkshire Water Services Limited, Blackburn Meadows Stw	53.4193	-1.4066	Treatment and disposal of non-hazardous waste	UK	United Kingdom	3.02807	1.27907e+09
CENTRAL DIESEL LOS GUINCHOS	28.663	-17.7917	Production of electricity	ES	Spain	3.02297	1.92229e+08
Sjölunda Avloppsreningsverk	55.6336	13.0438	Sewerage	SE	Sweden	3.01994	6.36923e+08
Raffineria ISAB Impianti SUD	37.1356	15.2194	Manufacture of refined petroleum products	IT	Italy	3.01364	4.75698e+07
COGNOR Spó?ka Akcyjna Oddzia? HSJ w Stalowej Woli	50.5555	22.0532	Manufacture of basic iron and steel and of ferro-alloys	PL	Poland	2.99113	2.9622e+07
AURORENVIRONNEMENT	49.04	2.05	Treatment and disposal of non-hazardous waste	FR	France	2.98537	3.78619e+07
Centrale Termoelettrica di Monfalcone	45.7967	13.5456	Production of electricity	IT	Italy	2.98274	2.98284e+07
Efacec Engenharia e Sistemas, SA- ETAR do AVE	41.3601	-8.70077	Sewerage	PT	Portugal	2.97548	3.5658e+08
SC PETROTEL LUKOIL SA	44.9472	26.0778	Manufacture of refined petroleum products	RO	Romania	2.96283	1.07887e+08
ERCROS (FÀBRICA DE VILA-SECA II)	41.105	1.16107	Manufacture of plastics in primary forms	ES	Spain	2.95451	2.63493e+08
LKAB - Svappavaaragruvan Leveäniemi	67.6409	21.0137	Mining of iron ores	SE	Sweden	2.94861	2.8857e+07
RWZI Eindhoven (Waterschap De Dommel)	51.4601	5.50583	Sewerage	NL	Netherlands	2.91595	6.07089e+08
Shell Nederland Raffinaderij BV	51.8801	4.33533	Manufacture of refined petroleum products	NL	Netherlands	2.91584	7.22412e+07
EDAR ABRERA	41.5057	1.91689	Sewerage	ES	Spain	2.91533	5.80845e+08
ZM SILESIA" S.A.	-	50.933	17.3003	Chemical industry	PL	Poland	2.91493
EDF Production Electrique Insulaire SAS - Etablissement de Bellefontaine	14.6863	-61.1473	Production of electricity	FR	France	2.90539	1.18199e+08
Stressholme Sewage Treatment Works	54.4881	-1.5554	Sewerage	UK	United Kingdom	2.90455	1.30278e+08
EDF Production Electrique Insulaire SAS - Centrale EDF PEI POINTE JARRY	16.26	-61.59	Production of electricity	FR	France	2.89783	1.18123e+08
Dalmuir Sewage Treatment Works	55.9084	-4.43958	Sewerage	UK	United Kingdom	2.88599	8.3337e+08
Cormorant Alpha	61.1025	1.07278	Extraction of crude petroleum	UK	United Kingdom	2.87675	1.60837e+08
Sentralrenseanlegget for Nord Jæren SNJ	59.0198	5.61851	Sewerage	NO	Norway	2.86618	4.72757e+08
STORA ENSO OYJ, Oulun tehdas, Oulu	64.9981	25.4284	Manufacture of paper and paperboard	FI	Finland	2.85757	3.41516e+08
Stora Enso Veitsiluoto Oy	65.6936	24.6208	Manufacture of paper and paperboard	FI	Finland	2.84636	4.41572e+08
EQIOM - usine de Héming	48.69	6.97	Manufacture of cement	FR	France	2.84181	3.30725e+07
Hagfors Järnverk	60.032	13.6882	Manufacture of basic iron and steel and of ferro-alloys	SE	Sweden	2.83838	5.4436e+08
DE CRAENE	50.9067	3.47567	Recovery of sorted materials	BE	Belgium	2.8233	2.92455e+07
Cork City Waste Water Treatment Plant	51.8878	-8.33527	Sewerage	IE	Ireland	2.82233	3.83612e+08
CONSORZIO CUOIODEPUR SPA	43.695	10.7708	Sewerage	IT	Italy	2.809	2.95251e+07
THY MARCINELLE sa	50.4099	4.4312	Manufacture of basic iron and steel and of ferro-alloys	BE	Belgium	2.80617	2.90676e+07
Pitsea Landfill	51.556	0.50565	Treatment and disposal of non-hazardous waste	UK	United Kingdom	2.80164	2.05296e+07
CENTRALE TERMOELETTRICA DI CHIVASSO	45.1833	7.88333	Production of electricity	IT	Italy	2.77456	2.94273e+07
Elementis Chromium Llp, Eaglescliffe Chrome Works	54.5254	-1.32169	Manufacture of other inorganic basic chemicals	UK	United Kingdom	2.75938	2.90035e+07
RAG DSK AG Bergwerk Prosper Haniel	51.6022	6.88295	Mining of hard coal	DE	Germany	2.73214	4.3479e+08
FEVE s.r.o., provozovna Ostrava	49.77	18.265	Treatment and coating of metals	CZ	Czech Republic	2.73167	2.82963e+07
SC RAJA SA - SE CONSTANTA SUD	44.1361	28.6313	Sewerage	RO	Romania	2.72779	8.87276e+07
Animex Foods Sp. z o.o. S.K. Oddzia? w Suwa?kach	54.0567	22.9317	Production of meat and poultry meat products	PL	Poland	2.69226	137458
Depuratore acque reflue urbane di Milano località Nosedo	45.4242	9.22278	Sewerage	IT	Italy	2.69187	1.5738e+09
OSIRIS GIE ROUSSILLON	45.39	4.77	Other business support service activities n.e.c.	FR	France	2.68655	3.089e+08
Helsingin seudun ympäristöpalvelut -kuntayhtymä, Viikinmäen jätevedenpuhdistamo	60.221	24.9853	Sewerage	FI	Finland	2.68285	7.09768e+08
SCA Östrands massafabrik	62.4753	17.329	Manufacture of pulp	SE	Sweden	2.67444	7.13159e+08
Sahaviriya Steel Industries Uk Limited, Teesside Integrated Iron And Steelworks	54.5903	-1.16276	Manufacture of basic iron and steel and of ferro-alloys	UK	United Kingdom	2.65689	1.08602e+08
CENTRAL TÉRMICA DE ANLLARES	42.8368	-6.53245	Production of electricity	ES	Spain	2.65026	2.6418e+07
Gruvöns bruk	59.3383	13.1215	Manufacture of paper and paperboard	SE	Sweden	2.64664	5.58461e+08
R?GAS ?DENS SIA, att?r?šanas iek?rtas Daugavgr?va	57.025	23.995	Water collection, treatment and supply	LV	Latvia	2.64617	4.06193e+08
Coventry (Finham) Stw	52.3603	-1.50803	Sewerage	UK	United Kingdom	2.64006	5.5309e+08
Smurfit Kappa Kraftliner Piteå	65.3148	21.4404	Manufacture of paper and paperboard	SE	Sweden	2.63501	3.11272e+08
Equinor Refining Denmark A/S	55.6542	11.097	Manufacture of refined petroleum products	DK	Denmark	2.63007	248728
CENTRAL TERMICA DE CICLE COMBINAT (SANT ADRIÀ DE BESÒS - GRUP 5)	41.4208	2.23154	Production of electricity	ES	Spain	2.62225	2.55503e+07
DEPURATORE ACQUE REFLUE DI CESENA	44.1764	12.2733	Sewerage	IT	Italy	2.61923	1.49309e+08
Brent Charlie	61.0961	1.72167	Extraction of crude petroleum	UK	United Kingdom	2.61769	7.81103e+07
EDAR COPERO	37.3244	-5.96694	Sewerage	ES	Spain	2.60982	4.32356e+08
Cristal union	49.37	4.17	Manufacture of sugar	FR	France	2.60978	2.77655e+07
Exeter (Countess Wear) Stw	50.6911	-3.49071	Sewerage	UK	United Kingdom	2.60076	2.58918e+08
Gemeinschaftskläranlage Bayer. Untermain GmbH	49.8585	9.16068	Sewerage	DE	Germany	2.59111	1.41924e+09
Mitchell Laithes Stw	53.674	-1.6064	Treatment and disposal of non-hazardous waste	UK	United Kingdom	2.58455	4.87957e+08
UPM Paper ENA Oy, Kaipolan tehdas	61.8105	25.2384	Manufacture of paper and paperboard	FI	Finland	2.55654	3.11703e+08
Tern Alpha	61.2761	0.91948	Extraction of crude petroleum	UK	United Kingdom	2.55468	9.16026e+07
SGL CARBON	43.3481	-8.43361	Manufacture of other electrical equipment	ES	Spain	2.55261	257279
Sentralrenseanlegg Vest (VEAS)	59.7933	10.4993	Sewerage	NO	Norway	2.55077	4.27711e+08
STEP - Seine-centre	48.92	2.24	Sewerage	FR	France	2.54658	3.75999e+08
Stoke Bardolph Stw Nottingham	52.9734	-1.03753	Sewerage	UK	United Kingdom	2.54615	5.23177e+08
SUB-ATO MONTE EMILIUS PIANA DAOSTA	45.705	7.40548	Sewerage	IT	Italy	2.53321	1.19968e+08
ETAR de Lordelo	41.3662	-8.36827	Sewerage	PT	Portugal	2.53112	2.17079e+08
Cormorant North	61.2406	1.14944	Extraction of crude petroleum	UK	United Kingdom	2.52726	8.22921e+07
MEGASA SIDERURGICA	43.5175	-8.16161	Manufacture of basic iron and steel and of ferro-alloys	ES	Spain	2.52551	2.61608e+07
Dow Benelux BV (Hoek)	51.3423	3.78247	Manufacture of other organic basic chemicals	NL	Netherlands	2.52179	3.23666e+08
C.D.E. MAÓ	39.8964	4.25971	Production of electricity	ES	Spain	2.51746	1.2431e+08
Repsol Polimeros , Lda.	37.9841	-8.83258	Manufacture of plastics in primary forms	PT	Portugal	2.51744	2.11881e+07
Severn Trent Water Ltd, Coleshill Stw	52.5166	-1.72144	Sewerage	UK	United Kingdom	2.50475	3.04633e+08
RENAULT VALLADOLID	41.6108	-4.72778	Manufacture of motor vehicles	ES	Spain	2.50325	2.07509e+07
OLYMPIAS MINING FACILITIES	40.6005	23.7489	Mining of other non-ferrous metal ores	EL	Greece	2.4979	4.16689e+06
United Utilities Water Plc, Wigan Stw	53.6022	-2.78471	Sewerage	UK	United Kingdom	2.4951	1.87776e+08
Nordkalk Sp. z o.o., Zak?ad Miedzianka	50.8534	20.3802	Quarrying of ornamental and building stone, limestone, gypsum, chalk and slate	PL	Poland	2.48572	4.22867e+06
TRM - TERMOVALORIZZATORE DEL GERBIDO	45.0381	7.58556	Treatment and disposal of non-hazardous waste	IT	Italy	2.48542	2.57455e+07
Lovochemie, a.s., Lovosice	50.5121	14.0795	Manufacture of fertilisers and nitrogen compounds	CZ	Czech Republic	2.48338	1.4519e+09
ALUMINIO LA ESTRELLA, S.L.U.	40.2863	-3.8023	Aluminium production	ES	Spain	2.48317	2.01193e+06
IMPIANTO DI DEPURAZIONE DI LUGO	44.4333	11.9	Sewerage	IT	Italy	2.48139	1.12158e+08
UDEP-BELFORT	47.64	6.84	Sewerage	FR	France	2.47968	1.35309e+08
Pyewipe (Grimsby) Stw	53.5795	-0.094175	Sewerage	UK	United Kingdom	2.47953	1.35934e+08
Arvika Gjuteri AB	59.644	12.6347	Casting of iron	SE	Sweden	2.47756	2.42471e+07
ELECTROPOLI Czech Republic, s.r.o. , provoz ?eský Dub	50.6517	14.9902	Treatment and coating of metals	CZ	Czech Republic	2.45921	2.40674e+07
Wanlip Stw	52.701	-1.11575	Sewerage	UK	United Kingdom	2.45828	5.24012e+08
Metsä Fibre Oy, Joutsenon tehdas	61.1311	28.4538	Manufacture of pulp	FI	Finland	2.45529	4.0489e+08
AWZI De Groote Lucht (Hoogheemraadschap van Delfland)	51.9	4.3031	Sewerage	NL	Netherlands	2.44724	1.47017e+08
Metallurgica San Marco S.p.A.	45.4767	10.3928	Copper production	IT	Italy	2.44008	3.2726e+07
Knaufinsulation d.o.o. Novi Marof	46.1898	16.3452	Manufacture of other non-metallic mineral products n.e.c.	HR	Croatia	2.43256	2.43566e+07
CERÁMICA ELU S.L.	40.055	-3.8219	Manufacture of bricks, tiles and construction products, in baked clay	ES	Spain	2.42815	2.51523e+07
DEPURATORE DI CATTOLICA	44.96	12.7294	Sewerage	IT	Italy	2.42261	7.18196e+07
SAINT-GOBAIN ISOVER IBÉRICA, S.L.	40.5646	-3.2563	Manufacture of glass fibres	ES	Spain	2.41596	3.35827e+07
EDAR VIC	41.9549	2.27347	Sewerage	ES	Spain	2.41009	4.14212e+08
NOVACARB - Usine de La Madeleine	48.64	6.24	Manufacture of other inorganic basic chemicals	FR	France	2.40886	5.66285e+07
RWZI Leeuwarden	53.195	5.82861	Sewerage	NL	Netherlands	2.4048	1.48516e+08
Premier Galvanizing (Hull)	53.76	-0.33	Treatment and coating of metals	UK	United Kingdom	2.39379	2.47964e+07
Instytut Metali Nie?elaznych Oddzia? Legnica	51.183	16.1096	Lead, zinc and tin production	PL	Poland	2.38735	1.99641e+06
RWZI OOSTENDE	51.2058	2.95822	Sewerage	BE	Belgium	2.37516	5.41607e+07
TESSENDERLO CHEMIE HAM	51.085	5.14517	Manufacture of other inorganic basic chemicals	BE	Belgium	2.35527	3.70679e+06
ARCELORMITTAL LIEGE sa - Flemalle Ramet (Skinpass, Etamage, Galvanisation, Prépeint)	50.5875	5.4427	Treatment and coating of metals	BE	Belgium	2.3502	7.10339e+07
Parmalat spa	44.7521	10.2085	Operation of dairies and cheese making	IT	Italy	2.34847	4.35701e+07
Johnson Matthey Plc, Clitheroe Catalyst Factory	53.8845	-2.38653	Manufacture of other inorganic basic chemicals	UK	United Kingdom	2.3395	3.968e+07
STEP - LIMOGES	45.85	1.24	Sewerage	FR	France	2.33124	1.87254e+08
Korsnäsverken	60.6824	17.2733	Manufacture of paper and paperboard	SE	Sweden	2.32115	3.98307e+08
Galwanizernia-Radmor" Spó?ka z ograniczon? odpowiedzialno?ci?"	54.539	18.4911	Other personal service activities n.e.c.	PL	Poland	2.31934	2.40252e+07
RWZI BRUGGE	51.2546	3.20688	Sewerage	BE	Belgium	2.30405	2.41033e+08
Preston Wwtw	53.7442	-2.82859	Sewerage	UK	United Kingdom	2.29599	2.07961e+08
Berliner Wasserbetriebe Klärwerk Ruhleben	52.5303	13.2275	Sewerage	DE	Germany	2.28452	4.69459e+08
PPC S.A. SES XANION	35.4881	24.0383	Production of electricity	EL	Greece	2.27588	2.37909e+07
Stora Enso Paper AB, Kvarnsveden Mill	60.5232	15.4209	Manufacture of paper and paperboard	SE	Sweden	2.27521	6.32208e+08
Pembroke Refinery	51.6867	-5.02787	Manufacture of refined petroleum products	UK	United Kingdom	2.27318	5.61358e+07
Impianto consortile di trattamento chimico-fisico-biologico	37.1242	15.2228	Sewerage	IT	Italy	2.27167	2.52382e+08
Norske Skog Saugbrugs	59.125	11.4023	Manufacture of paper and paperboard	NO	Norway	2.26886	4.33219e+08
ALPA	48.97	1.76	Manufacture of basic iron and steel and of ferro-alloys	FR	France	2.2678	2.34913e+07
Stabilimento di Caronno Pertusella	45.5903	9.03889	Manufacture of basic iron and steel and of ferro-alloys	IT	Italy	2.2678	2.34913e+07
Saarschmiede GmbH Freiformschmiede Schmiedezentrum Saarstahl	49.2516	6.84473	Forging, pressing, stamping and roll-forming of metal; powder metallurgy	DE	Germany	2.26232	2.64157e+07
Consorzio Trattamento Effluenti Polo Chimico Spinetta - Stabilimento di Spinetta Marengo	44.8863	8.65847	Sewerage	IT	Italy	2.25976	9.93302e+07
SC CRH CIMENT (ROMANIA) SA.	45.9517	25.2819	Manufacture of cement	RO	Romania	2.25733	2.20918e+07
Wodoci?gi Miejskie w Radomiu Spó?ka z o.o. Zak?ad Kanalizacyjny	51.4614	21.1944	Water collection, treatment and supply	PL	Poland	2.24645	2.12157e+08
ETAR Guia	38.6957	-9.44762	Sewerage	PT	Portugal	2.24298	2.71571e+08
Kotkamills Oy, Kotkan tehtaat	60.4703	26.9607	Manufacture of paper and paperboard	FI	Finland	2.24019	1.31762e+08
RAG SB BT / WH Robert Müser Wasserhaltung Robert Müser	51.4868	7.29956	Mining of hard coal	DE	Germany	2.23863	4.36821e+07
BP OIL ESPAÑA S.A.U. REFINERIA DE CASTELLÓN	39.9767	0.014574	Manufacture of refined petroleum products	ES	Spain	2.23603	2.23428e+07
Southend Stw	51.5849	0.624173	Sewerage	UK	United Kingdom	2.23571	2.50362e+08
Knostrop Stw	53.7789	-1.50664	Treatment and disposal of non-hazardous waste	UK	United Kingdom	2.22178	5.75813e+08
SAINT-GOBAIN PAM ESPAÑA	43.4604	-3.82503	Casting of iron	ES	Spain	2.22134	2.28982e+07
Unidade Fabril da Venda Nova	38.7537	-9.21888	Manufacture of hollow glass	PT	Portugal	2.21397	2.34816e+07
CHARDON COUCHOUD	45.85	5.07	Treatment and coating of metals	FR	France	2.2075	2.67278e+07
DEPURATORE DI RICCIONE	44.0131	12.6344	Sewerage	IT	Italy	2.20373	1.94597e+08
EDAR TARRAGONA	41.1093	1.22562	Water collection, treatment and supply	ES	Spain	2.20056	2.12167e+08
UAB Vakar? metalgama""	55.6515	21.1633	Treatment and coating of metals	LT	Lithuania	2.19908	2.27794e+07
Lovink Technocast B.V.	51.92	6.37568	Casting of iron	NL	Netherlands	2.19908	2.27794e+07
IMPIANTO DI DEPURAZIONE DI BIELLA	45.5481	8.04639	Sewerage	IT	Italy	2.1936	2.30567e+07
Domsjö Fabriker AB	63.2693	18.6958	Manufacture of pulp	SE	Sweden	2.17539	4.41506e+08
Conocophillips (Uk) Ltd, Theddlethorpe Gas Terminal	53.3617	0.233102	Extraction of natural gas	UK	United Kingdom	2.17366	1.2149e+09
?istírna odpadních vod Brno v Mod?icích	49.1309	16.6305	Sewerage	CZ	Czech Republic	2.16714	5.32706e+08
MAVRES PETRES MINES	40.5181	23.7958	Mining of other non-ferrous metal ores	EL	Greece	2.16451	3.56779e+06
impianto di depurazione di Chioggia _ Val da Rio	45.2006	12.2686	Sewerage	IT	Italy	2.16375	2.13797e+08
IMPIANTO DI DEPURAZIONE DI PORTO VIRO (RO)	45.0153	12.24	Treatment and disposal of non-hazardous waste	IT	Italy	2.16216	1.64521e+08
EDAR ALT MARESME NORD	41.6456	2.67633	Water collection, treatment and supply	ES	Spain	2.15691	1.89363e+08
SUNDESHY - Site de Francheville	48.87	4.54	Manufacture of prepared feeds for farm animals	FR	France	2.15334	2.1074e+07
SKTB Aluminium	49.53	5.68	Aluminium production	FR	France	2.14754	2.22455e+07
Deephams Stw	51.621	-0.041777	Sewerage	UK	United Kingdom	2.14577	7.2846e+08
Alwernia" S.A."	50.0496	19.5266	Manufacture of other inorganic basic chemicals	PL	Poland	2.14266	2.29151e+07
SLOVNAFT, a.s.	48.119	17.1806	Manufacture of refined petroleum products	SK	Slovakia	2.13463	2.60005e+08
Long Reach Stw	51.4679	0.238759	Sewerage	UK	United Kingdom	2.12904	7.18754e+08
LUCCHINI RS S.P.A	45.8167	10.0672	Manufacture of basic iron and steel and of ferro-alloys	IT	Italy	2.12636	4.1844e+07
ACCIAIERIA FONDERIA CIVIDALE S.p.A.	46.0875	13.3967	Casting of steel	IT	Italy	2.11052	2.06549e+07
Aurubis Netherlands B.V.	52.1582	6.20704	Copper production	NL	Netherlands	2.096	2.17117e+07
Przedsi?biorstwo Produkcyjno – Handlowo – Us?ugoweNIK – POL Sp. z o.o.	50.1659	18.533	Production of meat and poultry meat products	PL	Poland	2.09394	32626.5
BREDO Dockgesellschaft mbH	53.8627	8.71311	Repair and maintenance of ships and boats	DE	Germany	2.09239	3.01563e+07
ORI MATIN SPA stabilimento di Brescia	45.5333	10.2269	Manufacture of basic iron and steel and of ferro-alloys	IT	Italy	2.09027	2.16523e+07
AWZI Tollebeek	52.6869	5.68743	Sewerage	NL	Netherlands	2.08738	4.11392e+07
URSA FRANCE	49.12	6.71	Manufacture of glass fibres	FR	France	2.08708	2.06352e+07
LYNETTEFÆLLESSKABET I/S	55.6964	12.6181	Sewerage	DK	Denmark	2.08213	6.65996e+08
CENTRO ECOLOGICO BAIONA	44.4336	12.2375	Treatment and disposal of hazardous waste	IT	Italy	2.07467	1.64237e+08
Gärstadverket	58.4367	15.6545	Steam and air conditioning supply	SE	Sweden	2.07309	2.14744e+07
RMB	48.55	-4.07	Recovery of sorted materials	FR	France	2.07192	1.30806e+09
UPM-Kymmene Oyj, Kaukaan tehtaat	61.0658	28.2475	Manufacture of paper and paperboard	FI	Finland	2.07168	4.61592e+08
INDUSTRIE RIUNITE ODOLESI I.R.O. S.P.A.	45.64	10.3889	Manufacture of basic iron and steel and of ferro-alloys	IT	Italy	2.06925	1.7051e+07
PGNiG TERMIKA SA, Elektrociep?ownia Pruszków	52.171	20.801	Steam and air conditioning supply	PL	Poland	2.06683	3.53039e+07
VIO-HRUŠ?ICA	45.7897	16.1248	Water collection, treatment and supply	HR	Croatia	2.06514	6.39513e+08
RAG SB BT / WH Amalie Wasserhaltung Amalie	51.4679	6.98515	Mining of hard coal	DE	Germany	2.06457	2.17005e+07
EDAR GUADALHORCE	36.683	-4.47045	Sewerage	ES	Spain	2.0631	1.46962e+08
Bran Sands Stw	54.6098	-1.12427	Sewerage	UK	United Kingdom	2.04868	4.09129e+08
Klärwerk Nürnberg 1	49.4654	11.0204	Sewerage	DE	Germany	2.04777	9.32045e+07
Skutskärs Bruk	60.6436	17.3899	Manufacture of pulp	SE	Sweden	2.04647	4.24496e+08
Depuratore Valpolcevera	44.4167	8.87778	Sewerage	IT	Italy	2.04343	2.47317e+08
Strongford Stw	52.95	-2.18496	Sewerage	UK	United Kingdom	2.03789	4.24934e+08
ILVA SPA STABILIMENTO DI NOVI LIGURE	44.7764	8.76472	Treatment and coating of metals	IT	Italy	2.03473	3.18097e+07
Shieldhall Sewage Treatment Works	55.8675	-4.33953	Sewerage	UK	United Kingdom	2.03382	6.15357e+08
Chemelot Site Permit BV	50.9806	5.79633	Manufacture of plastics in primary forms	NL	Netherlands	2.03276	1.96451e+08
Miejskie Przedsi?biorstwo Wodoci?gów i Kanalizacji S.A., Oczyszczalnia ?cieków P?aszów	50.0328	20.0206	Sewerage	PL	Poland	2.02268	3.48111e+08
Salzgitter Flachstahl GmbH	52.1548	10.4031	Manufacture of basic iron and steel and of ferro-alloys	DE	Germany	2.02188	4.37327e+08
Minas da Panasqueira	40.1529	-7.74718	Mining of other non-ferrous metal ores	PT	Portugal	2.0198	4.15692e+07
Lucite International UK Ltd, Billingham Acrylics Production	54.587	-1.27657	Manufacture of other chemical products n.e.c.	UK	United Kingdom	2.01927	2.25156e+08
AGERE - ETAR de Frossos	41.5662	-8.44632	Water collection, treatment and supply	PT	Portugal	2.00073	2.30709e+08
Stadt Bergisch Gladbach	50.9607	7.09946	Sewerage	DE	Germany	2.00035	1.62013e+08
DEPURATORE ACQUE REFLUE DI SAVIGNANO SUL RUBICONE	44.1108	12.4028	Sewerage	IT	Italy	1.99682	6.26555e+07
BP Forties Pipeline	56.006	-3.67006	Support activities for petroleum and natural gas extraction	UK	United Kingdom	1.99596	2.89971e+07
IMPIANTO DI DEPURAZIONE DI CERVIA	44.2908	12.32	Sewerage	IT	Italy	1.993	7.10878e+07
SKB Drive Tech S.A.	51.0843	19.4174	Casting of iron	PL	Poland	1.9925	31046
Castings plc	52.6524	-1.92018	Casting of iron	UK	United Kingdom	1.97001	2.04066e+07
Kläranlage Hof	50.3317	11.9065	Sewerage	DE	Germany	1.96716	3.93736e+08
Agropolihim AD	43.2008	27.6602	Manufacture of fertilisers and nitrogen compounds	BG	Bulgaria	1.94566	3.06213e+06
STEP - Marseille	43.29	5.42	Construction of utility projects for fluids	FR	France	1.94038	2.49772e+08
OMV PETROM SA - Petrobrazi	44.8639	26.0194	Manufacture of refined petroleum products	RO	Romania	1.93634	6.78142e+07
PLANTA DE TRATAMIENTO INTEGRAL DEL ALPERUJO EN LINARES	38.083	-3.633	Production of electricity	ES	Spain	1.93137	1.87472e+07
Electricity Authority of Cyprus, Vassilikos Power Station	34.7285	33.2898	Production of electricity	CY	Cyprus	1.92284	7.44964e+07
EDAR MONTORNÈS DEL VALLÈS	41.543	2.23302	Sewerage	ES	Spain	1.91032	2.39925e+08
EDAR DE LA GOLONDRINA	37.8463	-4.86518	Sewerage	ES	Spain	1.89979	3.41809e+08
STEP - Lille-C.U.-Wattrelos	50.7	3.21	Sewerage	FR	France	1.89859	3.24411e+08
Grupa Azoty Zak?ady Azotowe K?dzierzyn Spó?ka Akcyjna	50.3047	18.2578	Manufacture of other organic basic chemicals	PL	Poland	1.89729	3.22471e+07
FÁBRICA DE ALCALÁ DE GUADAIRA (SAINT GOBAIN VICASA, S.A.)	37.303	-5.88948	Manufacture of hollow glass	ES	Spain	1.89474	5.26191e+07
Impianto di depurazione centralizzato di Collegno	45.0892	7.5625	Sewerage	IT	Italy	1.89041	1.86686e+08
Upm-Kymmene Uk Ltd, Deeside Papermill	53.228	-3.05333	Manufacture of paper and paperboard	UK	United Kingdom	1.88711	3.62614e+07
Kaukaan Voima Oy	61.0666	28.251	Production of electricity	FI	Finland	1.88417	1.84397e+07
OROVALLE MINERALS EXPLOTACIÓN DE CARLÉS	43.3627	-6.25004	Mining of other non-ferrous metal ores	ES	Spain	1.87398	2.94932e+06
Cardiff Galvanizers (1969) Ltd	51.474	-3.15785	Treatment and coating of metals	UK	United Kingdom	1.87266	1.93981e+07
RAG SB BT / WH Friedlicher Nachbar Wasserhaltung Friedlicher Nachbar	51.4261	7.17794	Mining of hard coal	DE	Germany	1.85613	1.95095e+07
Iggesunds Bruk	61.6386	17.0981	Manufacture of paper and paperboard	SE	Sweden	1.85171	2.31379e+07
Ogranak Panonske TE-TO - TE-TO Novi Sad	45.268	19.8851	Trade of electricity	RS	Serbia	1.84686	2.33179e+08
Fulmar Alpha	56.4937	2.13164	Extraction of crude petroleum	UK	United Kingdom	1.84143	9.91202e+07
Dalmarnock Sewage Treatment Works	55.8351	-4.21964	Sewerage	UK	United Kingdom	1.83906	3.37175e+08
Entsorgungsbetriebe Lübeck Zentralklärwerk	53.8969	10.6906	Sewerage	DE	Germany	1.83661	4.73201e+08
ELECTROPOLI FRANCE site dIsigny	48.62	-1.18	Treatment and coating of metals	FR	France	1.8356	6.08126e+07
Severn Trent Water Ltd, Ray Hall Sand Filters Stw	52.5411	-1.95867	Sewerage	UK	United Kingdom	1.82178	1.83258e+08
EDAR ONTINYENT - AGULLENT	38.8366	-0.590439	Sewerage	ES	Spain	1.81642	1.90922e+07
RWZI Walcheren	51.4436	3.61452	Sewerage	NL	Netherlands	1.81564	1.11985e+08
Bristol (Avonmouth) Stw	51.5116	-2.67505	Sewerage	UK	United Kingdom	1.81114	6.3677e+08
Tronox Pigments (Holland) BV	51.8973	4.26948	Manufacture of dyes and pigments	NL	Netherlands	1.79914	2.69143e+07
Publiacqua spa - sito Depuratore Pistoia Centrale	43.9239	10.9336	Sewerage	IT	Italy	1.78935	1.11833e+08
Södra Cell Mörrum	56.161	14.7647	Manufacture of pulp	SE	Sweden	1.78926	3.00869e+08
Nedmag	53.1143	6.89666	Other mining and quarrying n.e.c.	NL	Netherlands	1.77467	1.04936e+08
EDAR GRANOLLERS	41.569	2.28026	Sewerage	ES	Spain	1.76215	2.06438e+08
SC APAVITAL SA IASI-STATIA DE EPURARE IASI	47.148	27.6584	Sewerage	RO	Romania	1.76119	4.0377e+08
ETAR Beirolas	38.7877	-9.09515	Sewerage	PT	Portugal	1.75854	1.84433e+08
A-ESSE Fabbrica Ossidi di Zinco S.p.A.	44.3456	9.35333	Manufacture of other inorganic basic chemicals	IT	Italy	1.75812	1.82117e+07
Central Termoeléctrica do Belo Jardim (TEGEE.RAA.067.01)	38.716	-27.0935	Production of electricity	PT	Portugal	1.75515	6.25667e+07
FRANCE GALVA LORRAINE	48.92	6.64	Treatment and coating of metals	FR	France	1.74959	1.71226e+07
Kläranlage Gümmerwald - Stadtentwässerung Hannover -	52.4151	9.50966	Sewerage	DE	Germany	1.74712	3.64321e+08
Werk Werra Standort Hattorf	50.8392	9.98085	Mining of chemical and fertiliser minerals	DE	Germany	1.73051	2.7028e+08
Communauté de Communes de la Vallée du Haut Anjou	47.63	-0.74	General public administration activities	FR	France	1.71717	1.80489e+07
United Utilities Water Plc, Hyndburn Stw	53.7977	-2.36964	Sewerage	UK	United Kingdom	1.71087	1.74076e+08
IMPIANTO DI DEPURAZIONE DI COSSATO	45.5444	8.18009	Sewerage	IT	Italy	1.70724	1.79446e+07
Eggborough Power Ltd, Gale Common Ash Disposal Site	53.6935	-1.18974	Treatment and disposal of non-hazardous waste	UK	United Kingdom	1.70698	2.94105e+06
SKA AZV BREISGAUER BUCHT - KA FORCHHEIM	48.1893	7.70973	Sewerage	DE	Germany	1.7062	3.49006e+08
Budds Farm Stw	50.8453	-0.995744	Sewerage	UK	United Kingdom	1.70514	3.70321e+08
STEP - SAINT-ETIENNE - FURANIA	45.5	4.31	Water collection, treatment and supply	FR	France	1.69848	7.31953e+07
SSAB Europe Oy (ent. RUUKKI METALS OY), Raahen terästehdas	64.6479	24.406	Manufacture of basic iron and steel and of ferro-alloys	FI	Finland	1.69447	1.17733e+08
RAG DSK AG Bergwerk Auguste Victoria	51.6862	7.11051	Mining of hard coal	DE	Germany	1.6943	9.90565e+08
CENTRAL DIESEL CEUTA	35.89	-5.32	Production of electricity	ES	Spain	1.69329	1.16093e+08
JKP za vodu i kanalizaciju Naissus Niš	43.3194	21.8908	Water collection, treatment and supply	RS	Serbia	1.69218	9.0889e+07
Scott	58.2893	0.20023	Extraction of crude petroleum	UK	United Kingdom	1.69029	3.53177e+07
UAB Baltic Premator Klaip?da""	55.6539	21.166	Repair and maintenance of ships and boats	LT	Lithuania	1.68293	3.64105e+07
EDAR DE HUELVA	37.3696	-6.9749	Sewerage	ES	Spain	1.68049	4.81872e+07
Daldowie Sewage Treatment Works	55.8339	-4.1206	Sewerage	UK	United Kingdom	1.67996	5.04946e+08
Berliner Wasserbetriebe Klärwerk Waßmannsdorf	52.3838	13.4677	Sewerage	DE	Germany	1.67592	3.30577e+08
ETAR de Frielas	38.8197	-9.15013	Sewerage	PT	Portugal	1.67554	3.95381e+08
FÁBRICA DE ALCALÁ DE GUADAIRA (VIDRIERA ROVIRA, S.L.)	37.3339	-5.83349	Manufacture of hollow glass	ES	Spain	1.67524	3.39813e+07
MOSTOS VINOS Y ALCOHOLES S.A. (MOVIALSA)	39.3954	-3.1176	Production of electricity	ES	Spain	1.67482	2.94358e+07
HSE Klärwerksverbund Köhlbrandhöft/Dradenau	53.5359	9.93994	Sewerage	DE	Germany	1.66905	1.12249e+09
PAK Kopalnia W?gla Brunatnego Adamów S.A., Odkrywka Adamów	52.0153	18.6361	Mining of lignite	PL	Poland	1.65499	1.03773e+08
Titania AS	58.3321	6.41281	Mining of other non-ferrous metal ores	NO	Norway	1.64666	7.5548e+08
OROVALLE MINERALS EXPLOTACIÓN DE EL VALLE-BOINÁS	43.2894	-6.30102	Mining of other non-ferrous metal ores	ES	Spain	1.64613	2.59073e+06
CAFC SPA	46.0286	13.2331	Sewerage	IT	Italy	1.64544	1.7664e+08
LISI Automotive Nomel	48.83	0.5	Manufacture of fasteners and screw machine products	FR	France	1.64153	3.88612e+07
CABOT CARBONE SAS	49.5	0.53	Manufacture of other inorganic basic chemicals	FR	France	1.63947	1.6045e+07
STSM GALVA REUNION	-20.9316	55.3106	Treatment and coating of metals	FR	France	1.63947	1.6045e+07
Ocynkownia ?l?sk Sp. z o. o. Zak?ad Cz?stochowa	50.7893	19.1805	Treatment and coating of metals	PL	Poland	1.63947	1.6045e+07
ENERGÍA DE LA LOMA, S.A.	38.1673	-3	Production of electricity	ES	Spain	1.63364	1.59852e+07
Centralno postrojenje za pre?iš?avanje otpadnih voda u Cvetojevcu	44.0772	20.9901	Water collection, treatment and supply	RS	Serbia	1.62699	2.62588e+10
PCA Slovakia, s.r.o. - lakov?a TR03	48.3622	17.6289	Manufacture of motor vehicles	SK	Slovakia	1.62	1.83567e+07
Kotkan Energia Oy, Hovinsaaren voimalaitos	60.471	26.9169	Steam and air conditioning supply	FI	Finland	1.61791	1.70056e+07
Busch-Hungária Kft.	47.6916	17.6864	Casting of iron	HU	Hungary	1.61495	1.67287e+07
ZEVO Plze?	49.8022	13.2953	Treatment and disposal of non-hazardous waste	CZ	Czech Republic	1.6128	7.23164e+06
Klärwerk Augsburg	48.4102	10.8863	Sewerage	DE	Germany	1.61252	7.02571e+08
SC RAJA SA - Statia de epurare Constanta Nord	44.2139	28.6408	Sewerage	RO	Romania	1.60818	5.75707e+07
PWiK Wodnik" Sp.z o.o.- Miejska Oczyszczalnia ?cieków"	50.9114	15.7294	Sewerage	PL	Poland	1.60785	1.37135e+08
Brimsdown Precious Metal Recovery	51.6518	-0.026573	Precious metals production	UK	United Kingdom	1.6041	1.93458e+07
Kommunale Wasserwerke Leipzig GmbH KA Rosenthal	51.3588	12.339	Sewerage	DE	Germany	1.59968	1.31326e+08
Ineos Nitriles (UK) Ltd, Seal Sands Hexamethylenediamine Production	54.5758	-1.24505	Manufacture of other organic basic chemicals	UK	United Kingdom	1.59454	6.31779e+08
Vantaan Energia Oy, Martinlaakso	60.2821	24.8367	Steam and air conditioning supply	FI	Finland	1.59204	1.64914e+07
Impianto termoelettrico di Fusina	45.4314	12.2458	Production of electricity	IT	Italy	1.5866	2.35655e+07
Abwasser-Zweckverband Pinneberg Der Verbandsvorsteher	53.6019	9.62813	Sewerage	DE	Germany	1.58046	3.23953e+08
ETAR Barreiro/ Moita	38.6752	-9.04546	Sewerage	PT	Portugal	1.574	8.77046e+07
STEP - LESCAR	43.34	-0.42	Water collection, treatment and supply	FR	France	1.56606	1.16243e+08
Tata Steel UK Ltd, Llanwern Steelworks EPR/BS3905IP	51.5763	-2.93793	Cold rolling of narrow strip	UK	United Kingdom	1.56396	2.97335e+08
ARC FRANCE - Site dArques	50.74	2.31	Manufacture of hollow glass	FR	France	1.56365	2.05601e+08
ETAR Companheira	37.1557	-8.53185	Sewerage	PT	Portugal	1.56359	3.75435e+07
ArcelorMittal Bremen GmbH Kokerei Prosper	51.5182	6.97327	Manufacture of coke oven products	DE	Germany	1.56305	79972.7
CONSTELLIUM NEUF BRISACH	48.05	7.53	Aluminium production	FR	France	1.5556	2.48892e+07
SOBEGI	43.42	-0.61	Steam and air conditioning supply	FR	France	1.54771	1.51469e+07
FINSA - FIBRANOR	43.1237	-7.63708	Manufacture of veneer sheets and wood-based panels	ES	Spain	1.54726	1.43508e+07
CENTRAL TERMICA DE CICLE COMBINAT (SANT ADRIÀ DE BESÒS - GRUP 3)	41.4212	2.23077	Production of electricity	ES	Spain	1.54623	1.60168e+07
EDAR RUBÍ	41.4614	2.00342	Sewerage	ES	Spain	1.54429	3.54764e+08
Alcoa Mosjøen	65.8471	13.1903	Aluminium production	NO	Norway	1.54382	2.87053e+07
IES - Italiana Energia e Servizi S.p.A.	45.1497	10.825	Manufacture of refined petroleum products	IT	Italy	1.5355	9.65556e+07
Elektrociep?ownia Bielsko-Bia?a EC1 Blok Ciep?owniczy BC-50	49.812	19.0525	Production of electricity	PL	Poland	1.53478	1.58982e+07
Grillo-Werke AG	51.4973	6.76072	Manufacture of other inorganic basic chemicals	DE	Germany	1.52905	1.58388e+07
Fabryka Urz?dze? Mechanicznych CHOFUM" w Chocianowie S.A."	51.423	15.904	Casting of iron	PL	Poland	1.52879	23820.8
Stabilimento di Bolzano	46.4786	11.3361	Manufacture of basic iron and steel and of ferro-alloys	IT	Italy	1.52568	1.58521e+08
3V Green Eagle SpA	45.6378	9.73	Treatment and disposal of hazardous waste	IT	Italy	1.52528	6.54275e+07
Södra Cell Värö	57.2217	12.1719	Manufacture of pulp	SE	Sweden	1.52335	6.57981e+08
DRUMET" Liny i Druty Sp. z o.o."	52.6483	19.0965	Cold drawing of wire	PL	Poland	1.52332	1.57795e+07
Veolia Energia ?ód? S.A. Zak?ad nr 3	51.7984	19.4203	Production of electricity	PL	Poland	1.5176	1.57202e+07
Mutton Island Wastewater Treatment Plant	53.2543	-9.05396	Sewerage	IE	Ireland	1.51577	1.97397e+08
Bolton Stw	53.5368	-2.34925	Sewerage	UK	United Kingdom	1.51568	2.42155e+08
CELTEJO,Empresa de Celulose do Tejo,S.A.	39.6615	-7.66979	Manufacture of pulp	PT	Portugal	1.50905	1.99822e+07
HENRIKSDALS RENINGSVERK	59.31	18.12	Sewerage	SE	Sweden	1.49588	5.05457e+08
CENTRO POLIFUNZIONALE GESTIONE RIFIUTI MANCASALE	44.7444	10.6542	Treatment and disposal of non-hazardous waste	IT	Italy	1.48159	2.9876e+08
ProRheno AG	47.5833	7.6008	Sewerage	CH	Switzerland	1.47909	3.43562e+08
REFIAL - REFINERIA DE ALUMINIO S.L.	42.9515	-2.647	Casting of other non-ferrous metals	ES	Spain	1.46819	1.43686e+07
E.P.A.R. EL PISÓN	43.5402	-5.6351	Sewerage	ES	Spain	1.44594	5.05454e+08
Dinas Stw (Cardiff Road)	51.4182	-3.21382	Sewerage	UK	United Kingdom	1.44243	3.47099e+08
Impianto di Depurazione Milano San Rocco	45.3929	9.18496	Water collection, treatment and supply	IT	Italy	1.4383	8.409e+08
TSI	48.82	2.26	Treatment and disposal of non-hazardous waste	FR	France	1.43742	1.48897e+07
Erskine Sewage Treatment Works	55.8923	-4.4111	Sewerage	UK	United Kingdom	1.43734	1.24617e+08
GALFA GmbH & Co. KG	51.6331	13.7423	Treatment and coating of metals	DE	Germany	1.43169	1.48304e+07
PCK Raffinerie GmbH Schwedt	53.0876	14.2381	Manufacture of refined petroleum products	DE	Germany	1.42974	2.17205e+07
Kläranlage Hagen-Vorhalle, Ruhrverband	51.3991	7.41664	Sewerage	DE	Germany	1.42446	2.67628e+08
AWZI Kralingseveer (Hoogheemraadschap van Schieland)	51.9086	4.54195	Sewerage	NL	Netherlands	1.42338	1.55067e+08
EDAR MANRESA	41.7045	1.84317	Sewerage	ES	Spain	1.41419	2.37149e+08
RKB Raffinerie-Kraftwerks Betriebs GmbH	51.2971	12.0001	Production of electricity	DE	Germany	1.40664	8.22385e+08
MAIER, S.COOP. (MAIER, S.COOP.)	43.3047	-2.67331	Treatment and coating of metals	ES	Spain	1.40431	3.58687e+07
Meadowhead Sewage Treatment Works	55.5879	-4.63736	Sewerage	UK	United Kingdom	1.4027	4.38769e+08
Bradford Esholt Stw	53.8476	-1.71223	Treatment and disposal of non-hazardous waste	UK	United Kingdom	1.39782	2.69638e+08
United Utilities Water Plc, Stockport Stw	53.405	-2.20423	Sewerage	UK	United Kingdom	1.39522	1.42635e+08
Rayonna prechistvatelna stantsia za otpadachni vodi gr. Gorna Oryahovitsa	43.1441	25.7327	Sewerage	BG	Bulgaria	1.38961	1.46061e+07
CENTRAL CICLO COMBINADO CAS TRESORER	39.5678	2.68997	Production of electricity	ES	Spain	1.38588	1.43558e+07
DEPURATORE DI SASSUOLO	44.5758	10.8003	Sewerage	IT	Italy	1.38546	1.3134e+08
EVERZINC BELGIUM	50.9823	5.24857	Lead, zinc and tin production	BE	Belgium	1.38015	1.42965e+07
Przedsi?biorstwo Wodoci?gów i Kanalizacji Sp. z o.o., Centralna Oczyszczalnia ?cieków w Gliwicach	50.314	18.6467	Sewerage	PL	Poland	1.37927	2.72657e+08
Gannet Alpha	57.1853	1.00001	Extraction of crude petroleum	UK	United Kingdom	1.37703	4.51762e+07
IMPIANTO DI DEPURAZIONE FAENZA FORMELLINO""	44.2919	11.9022	Sewerage	IT	Italy	1.37519	6.40696e+07
Acciaierie di Calvisano S.p.A.	45.3333	10.3333	Manufacture of basic iron and steel and of ferro-alloys	IT	Italy	1.37031	1.34107e+07
RWZI Roermond	51.2193	5.98886	Sewerage	NL	Netherlands	1.3673	2.73624e+08
Kraftvärmeverket i Linköping	58.4194	15.625	Steam and air conditioning supply	SE	Sweden	1.36551	88770.8
British Nuclear Fuels Ltd , Sellafield Site	54.4191	-3.50084	Manufacture of other chemical products n.e.c.	UK	United Kingdom	1.36421	3.96428e+07
H.E.S. Hennigsdorfer Elektrostahlwerke GmbH	52.6533	13.2114	Manufacture of basic iron and steel and of ferro-alloys	DE	Germany	1.35725	1.40592e+07
Kläranlage Lünen-Sesekemüdung, Lippeverband	51.6132	7.50751	Sewerage	DE	Germany	1.35647	2.77676e+08
IMPIANTO DI DEPURAZIONE DELLE ACQUE REFLUE DI CONEGLIANO	45.8664	12.3272	Treatment and disposal of non-hazardous waste	IT	Italy	1.35543	2.55881e+08
Kläranlage Rheine-Nord	52.3076	7.43966	Sewerage	DE	Germany	1.35115	1.31614e+08
Tereos Nutrition Animale site de Pleurs	48.69	3.87	Manufacture of prepared feeds for farm animals	FR	France	1.34584	1.31712e+07
ALCOVER QUIMICA	41.2771	1.18165	Manufacture of other organic basic chemicals	ES	Spain	1.34408	21201.7
Equinor avd. Mongstad raffineri	60.8149	5.03326	Manufacture of refined petroleum products	NO	Norway	1.34124	2.71692e+07
Raahen Voima Oy	64.6548	24.4175	Production of electricity	FI	Finland	1.33871	1.9362e+07
UPM-Kymmene Oyj, Kymi	60.9068	26.6663	Manufacture of paper and paperboard	FI	Finland	1.33687	2.52701e+08
DEPURATORE PARMA EST	44.8294	10.3539	Sewerage	IT	Italy	1.33397	5.63444e+08
Ladehammeren avløpsrenseanlegg	63.448	10.4257	Regulation of and contribution to more efficient operation of businesses	NO	Norway	1.33271	9.94481e+07
OULUN ENERGIA, Toppilan voimalaitokset, Oulu, Energiantuotanto	65.0376	25.4352	Steam and air conditioning supply	FI	Finland	1.32828	1.29318e+07
RWZI Willem Annapolder	51.4501	3.9345	Sewerage	NL	Netherlands	1.32749	7.19715e+07
WINOA	45.38	5.99	Manufacture of basic iron and steel and of ferro-alloys	FR	France	1.32689	2.95516e+07
naval Group Site de Angouleme-Ruelle	45.68	0.23	Building of ships and floating structures	FR	France	1.32289	1.37033e+07
KERAGLASS	48.22	2.7	Manufacture of flat glass	FR	France	1.32208	1.10559e+06
Impianto di depurazione di TRENTO SUD	46.0624	11.1119	Sewerage	IT	Italy	1.32102	8.23255e+07
AWZI Houtrust (Hoogheemraadschap van Delfland)	52.0886	4.26656	Sewerage	NL	Netherlands	1.31965	1.32537e+08
RADICI CHIMICA S.p.A.	45.4596	8.64208	Manufacture of plastics in primary forms	IT	Italy	1.31781	8.00974e+07
ROCKWOOL Adriatic d.o.o.	45.1993	14.0901	Manufacture of other non-metallic mineral products n.e.c.	HR	Croatia	1.30581	1.09198e+06
Limerick City Waste Water Treatment Plant	52.65	-8.67025	Sewerage	IE	Ireland	1.30384	1.81709e+08
Impianto di depurazione di RAGOLI	46.0569	10.7939	Treatment and disposal of non-hazardous waste	IT	Italy	1.30247	3.00926e+07
Perstorp Uk Ltd, Baronet Road Chemicals	53.3698	-2.60654	Manufacture of other organic basic chemicals	UK	United Kingdom	1.29615	6.83243e+06
Acciaitubi Spa	45.6886	9.54333	Cold forming or folding	IT	Italy	1.29425	1.34066e+07
Dow Olefinverbund GmbH, Werk Schkopau	51.3956	11.9443	Manufacture of plastics in primary forms	DE	Germany	1.2919	7.30287e+08
Stanlow Manufacturing Complex	53.2735	-2.84121	Manufacture of refined petroleum products	UK	United Kingdom	1.28824	2.32715e+08
Kläranlage Regensburg	49.0063	12.1834	Sewerage	DE	Germany	1.28782	2.63652e+08
ETAR de Cacia	40.6891	-8.59632	Sewerage	PT	Portugal	1.2866	1.48299e+08
STABILIMENTO DI PRIOLO GARGALLO	37.1394	15.1719	Manufacture of other organic basic chemicals	IT	Italy	1.28616	3.09485e+08
Covestro Deutschland AG	53.902	9.1866	Manufacture of other organic basic chemicals	DE	Germany	1.28279	3.99926e+07
Esso Nederland BV (Raffinaderij Rotterdam)	51.8722	4.29626	Manufacture of refined petroleum products	NL	Netherlands	1.28133	3.97002e+07
CRH (Slovensko) a.s. - Výroba cementu	48.4582	17.1897	Manufacture of cement	SK	Slovakia	1.27672	1.27834e+07
Zak?ad Wodoci?gów i Kanalizacji Sp. z o.o, Oczyszczalnia ?cieków	53.8919	14.2451	Sewerage	PL	Poland	1.27494	1.01717e+07
Derby Stw	52.9072	-1.41592	Sewerage	UK	United Kingdom	1.27164	1.6862e+08
ARCELORMITTAL ESPAÑA, S.A.	39.6497	-0.23549	Manufacture of basic iron and steel and of ferro-alloys	ES	Spain	1.2705	1.33541e+07
SANOFI WINTHROP INDUSTRIE	47.98	2.78	Manufacture of basic pharmaceutical products	FR	France	1.26085	6.38981e+08
Estação de Tratamento de Águas Residuais do Funchal	32.6468	-16.9026	Sewerage	PT	Portugal	1.25897	1.18753e+09
Úst?ední ?istírna odpadních vod Praha	50.1137	14.3995	Sewerage	CZ	Czech Republic	1.25551	9.43301e+08
EDAR LAS GALERAS	36.5998	-6.25257	Water collection, treatment and supply	ES	Spain	1.2384	9.39533e+06
Raffineria di Milazzo S.C.p.A.	38.2	15.2667	Manufacture of refined petroleum products	IT	Italy	1.23779	3.58054e+07
Kymin Voima Oy	60.9068	26.6663	Production of electricity	FI	Finland	1.23698	1.28134e+07
VDL Castings Weert BV	51.238	5.64996	Casting of iron	NL	Netherlands	1.23572	1.20936e+07
United Utilities Water Plc, Birkenhead Stw	53.3971	-3.01208	Sewerage	UK	United Kingdom	1.23046	2.13519e+08
EURO-LOCKS	49.9991	5.7197	Treatment and coating of metals	BE	Belgium	1.22889	4.15381e+07
Dalmeny Tank Farm and Hound Point Terminal	55.9759	-3.36694	Support activities for petroleum and natural gas extraction	UK	United Kingdom	1.22456	462321
Boliden Tara Mines Limited	53.6557	-6.71611	Mining of other non-ferrous metal ores	IE	Ireland	1.22162	1.00713e+08
Schott AG	50.0142	8.2453	Manufacture and processing of other glass, including technical glassware	DE	Germany	1.21935	987946
IMPIANTO DEPURATIVO DI BARI EST	41.0939	16.9164	Sewerage	IT	Italy	1.21926	7.12837e+08
Hauptklärwerk Mühlhausen	48.8459	9.2407	Sewerage	DE	Germany	1.21763	2.28561e+08
FORD ESPAÑA	39.3132	-0.415981	Manufacture of motor vehicles	ES	Spain	1.21346	114758
Rudnik olova i cinka Grot" ad"	42.5625	22.1655	Mining of other non-ferrous metal ores	RS	Serbia	1.20948	3.86949e+07
Gullfaks	61.1756	2.18734	Extraction of crude petroleum	NO	Norway	1.20718	8.90828e+07
STEP - TOURS	47.39	0.69	General public administration activities	FR	France	1.203	1.34007e+08
HELLENIC PETROLEUM S.A. - THESSALONIKI INDUSTRIAL COMPLEX	40.6786	22.8722	Manufacture of refined petroleum products	EL	Greece	1.19829	4.39028e+07
CERÁMICA ESPÍRITU SANTO S.A.	40.0312	-3.8818	Manufacture of bricks, tiles and construction products, in baked clay	ES	Spain	1.19785	1.94444e+07
EDAR ESTEPONA	36.4636	-5.05985	Sewerage	ES	Spain	1.19671	1.34e+08
STEP - Lille-C.U.-Marquette	50.67	3.05	Sewerage	FR	France	1.19625	4.0511e+08
Warwick Chemicals	53.3154	-3.26233	Manufacture of other chemical products n.e.c.	UK	United Kingdom	1.19599	9.95711e+07
Kläranlage Niederrad	50.0885	8.61858	Sewerage	DE	Germany	1.19031	6.82337e+08
Carnes Landeiro, S.A	41.4719	-8.56536	Processing and preserving of meat	PT	Portugal	1.18544	1.22795e+07
Daldowie Refuse Fuel Plant, Daldowie Sewage Treatment Works	55.8329	-4.12011	Sewerage	UK	United Kingdom	1.18135	5.11643e+07
Maple Lodge Stw	51.6172	-0.496373	Sewerage	UK	United Kingdom	1.17966	3.99805e+08
DEPURATORE ACQUE REFLUE DI CESENATICO	44.1914	12.3931	Sewerage	IT	Italy	1.17705	7.14979e+07
INEOS	51.233	4.31752	Manufacture of other organic basic chemicals	BE	Belgium	1.17687	5.00226e+07
Paulo de Oliveira S. A.	40.254	-7.49763	Weaving of textiles	PT	Portugal	1.17603	3.67634e+07
Bridgend Stw	51.4786	-3.61849	Sewerage	UK	United Kingdom	1.17335	2.65357e+08
Whittlesey Brickworks	52.5583	-0.160511	Manufacture of bricks, tiles and construction products, in baked clay	UK	United Kingdom	1.16953	110603
CRISNOVA VIDRIO, S.A.	38.7149	-0.9578	Manufacture of hollow glass	ES	Spain	1.1634	1.16488e+07
Alma FPSO - Enquest Producer	56.1859	2.78424	Extraction of crude petroleum	UK	United Kingdom	1.15483	1.2813e+08
EDAR ANTILLA	37.2141	-7.19937	Sewerage	ES	Spain	1.15321	8.25832e+07
RWZI Nieuwveer (Waterschap Brabantse Delta)	51.6302	4.70793	Sewerage	NL	Netherlands	1.15221	1.47584e+08
Impianto di depurazione di ROVERETO	45.8744	11.0167	Treatment and disposal of non-hazardous waste	IT	Italy	1.14516	8.37942e+07
Niersverband, Kläranlage Mönchengladbach-Neuwerk	51.239	6.46634	Sewerage	DE	Germany	1.1449	1.67323e+08
Portobello Stw (Brighton)	50.796	-0.024812	Sewerage	UK	United Kingdom	1.14328	1.93465e+08
Kläranlage Aachen Soers des WVER	50.8068	6.09939	Sewerage	DE	Germany	1.13491	1.92422e+08
Nigg Sewage Treatment Works	57.1324	-2.05982	Sewerage	UK	United Kingdom	1.13482	3.06437e+08
Ecofor Service SpA- Depuratore	43.6494	10.5914	Treatment and disposal of non-hazardous waste	IT	Italy	1.13242	6.5888e+07
Kilroot Power Ltd	54.722	-5.76	Treatment and disposal of non-hazardous waste	UK	United Kingdom	1.13155	1.78087e+06
Impianto di depurazione di Campalto	45.4881	12.3092	Sewerage	IT	Italy	1.12973	9.80101e+07
STATIA DE EPURARE TARGOVISTE SUD	44.9132	25.5012	Sewerage	RO	Romania	1.1202	1.83517e+08
RWZI Zwijndrecht	51.8131	4.5805	Sewerage	NL	Netherlands	1.11488	1.47316e+08
PSA PEUGEOT CITROEN, CENTRO DE VIGO	42.21	-8.73917	Manufacture of motor vehicles	ES	Spain	1.11462	105411
United Utilities Water Plc, Blackburn Stw	53.7595	-2.60109	Sewerage	UK	United Kingdom	1.10509	1.97842e+08
Triton (Guillemot West) FPSO	57.0839	0.89245	Extraction of crude petroleum	UK	United Kingdom	1.10425	7.06588e+07
AQUANET" S.A.	-	52.4506	16.981	Waste and waste water management	PL	Poland	1.10319
HELLER-LEDER GmbH & Co. KG	51.9848	9.48519	Tanning and dressing of leather; dressing and dyeing of fur	DE	Germany	1.10177	1.15805e+07
Sewerage Board of Paphos	34.7203	32.4844	Sewerage	CY	Cyprus	1.09956	7.85772e+07
Flotacija	44.1112	20.496	Mining of other non-ferrous metal ores	RS	Serbia	1.09928	3.51102e+07
IMPIANTO DI DEPURAZIONE DI BADIA POLESINE (RO)	45.0964	11.5106	Treatment and disposal of non-hazardous waste	IT	Italy	1.09727	3.36472e+07
Akcin? bendrov? ORLEN Lietuva""	56.3128	22.9142	Manufacture of refined petroleum products	LT	Lithuania	1.09478	538047
LECA POLSKA Sp. z o.o., Zak?ad Produkcyjny w Gniewie	53.8523	18.8093	Manufacture of bricks, tiles and construction products, in baked clay	PL	Poland	1.08133	1.06015e+07
EDAR TABLADA	37.3493	-6.00747	Sewerage	ES	Spain	1.07937	6.14877e+07
Rütgers Germany GmbH	51.5745	7.29834	Manufacture of other organic basic chemicals	DE	Germany	1.07773	55061
Zak?ady Górniczo-Hutnicze BOLES?AW S.A. Sk?adowisko odpadów poflotacyjnych	50.2834	19.4976	Treatment and disposal of non-hazardous waste	PL	Poland	1.07655	4.35834e+08
Oddzia? Wybrze?e w Gda?sku, Elektrociep?ownia Gdy?ska	54.5533	18.4808	Steam and air conditioning supply	PL	Poland	1.07356	7896.86
Severn Trent Water Ltd, Roundhill Stw	52.4522	-2.19154	Sewerage	UK	United Kingdom	1.06969	2.16574e+08
Kläranlage Dortmund-Deusen, Emschergenossenschaft	51.5422	7.42556	Sewerage	DE	Germany	1.06819	3.04731e+08
STABILIMENTO N. 5	45.6836	9.78278	Manufacture of basic pharmaceutical products	IT	Italy	1.06662	9.59206e+06
WVER Wasserverband Eifel-Rur Zentralkläranlage Düren-Merken	50.898	6.44285	Sewerage	DE	Germany	1.06526	1.79455e+08
Trakia Glas Balgaria" EAD"	43.2753	26.5196	Manufacture of flat glass	BG	Bulgaria	1.06519	1.06655e+07
Aperam Gueugnon	46.59	4.04	Manufacture of basic iron and steel and of ferro-alloys	FR	France	1.05979	6.4902e+07
HSY, SUOMENOJAN JÄTEVEDENPUHDISTAMO, Jätevedenpuhdistusosasto	60.1523	24.7108	Sewerage	FI	Finland	1.05593	2.96176e+08
STATIA DE EPURARE APE UZATE	45.4171	28.0131	Sewerage	RO	Romania	1.05537	2.78941e+08
STEP - TOUQUES	49.35	0.11	Sewerage	FR	France	1.05317	2.99201e+08
Hatton Sewage Treatment Works	56.5264	-2.64517	Sewerage	UK	United Kingdom	1.05283	3.01751e+08
STEP de la TESTE DE BUCH	44.55	-1.17	Sewerage	FR	France	1.04761	5.07034e+07
United Utilities Water Plc, Bury Stw	53.5687	-2.29667	Sewerage	UK	United Kingdom	1.04643	1.84824e+08
Stabilimento di Sora (FR)	41.6994	13.5869	Manufacture of corrugated paper and paperboard and of containers of paper and paperboard	IT	Italy	1.04341	1.5326e+08
Wodoci?gi Kieleckie" Spó?ka z o.o. oczyszczalnia ?cieków w Sitkówce"	50.8061	20.5431	Sewerage	PL	Poland	1.04269	5.25058e+08
INEOS Chemicals Grangemouth Ltd	56.0201	-3.68557	Manufacture of refined petroleum products	UK	United Kingdom	1.03716	2.72222e+07
CO.R.D.A.R. VALSESIA S.P.A.	45.5897	8.34167	Sewerage	IT	Italy	1.03524	2.14971e+08
Oddzia? KWK Ruda Oddzia? KWK Ruda Ruch Halemba	50.2426	18.8576	Mining of hard coal	PL	Poland	1.03275	1.285e+07
Peel Common Stw	50.8265	-1.19918	Sewerage	UK	United Kingdom	1.03149	2.38843e+08
Great Billing Stw	52.2458	-0.781639	Sewerage	UK	United Kingdom	1.0296	2.17854e+08
DEPURATORE DI COMACCHIO	44.6972	12.1814	Water collection, treatment and supply	IT	Italy	1.02632	6.59506e+07
Centro de Produção de Loulé	37.1343	-8.09759	Manufacture of cement	PT	Portugal	1.02238	1.08377e+07
ETAR DE SOBREIRAS	41.1481	-8.65816	Sewerage	PT	Portugal	1.01833	1.60125e+08
Riverside Resource Recovery	51.5051	0.155422	Treatment and disposal of non-hazardous waste	UK	United Kingdom	1.01548	8.20351e+06
Zweckverband Zentralkläranlage Ingolstadt - Klärwerk	48.7612	11.4912	Sewerage	DE	Germany	1.01158	2.06658e+08
AWZI Nieuwe Waterweg	51.9662	4.15324	Sewerage	NL	Netherlands	1.00354	9.85011e+07
Bekkelaget renseanlegg med tilførselstuneller og overløp	59.883	10.767	Sewerage	NO	Norway	1.00006	2.97968e+08
Zentralkläranlage Bremerhaven	53.5071	8.56904	Sewerage	DE	Germany	0.993565	3.28034e+07
ERCROS, S.A.	40.0333	-3.60342	Manufacture of basic pharmaceutical products	ES	Spain	0.992818	90052.2
DOW ITALIA SRL	45.1492	9.6875	Manufacture of other organic basic chemicals	IT	Italy	0.989603	1.04016e+07
RAFFINERIE DE NORMANDIE	49.51	0.19	Manufacture of refined petroleum products	FR	France	0.989122	1.22649e+08
Evonik Degussa GmbH Werk Wesseling	50.8341	6.97629	Manufacture of other organic basic chemicals	DE	Germany	0.988816	3.33434e+07
Miejskie Przedsi?biorstwo Wodoci?gów i Kanalizacji Sp. z o.o.	53.2365	19.3798	Sewerage	PL	Poland	0.987987	1.0074e+08
Sosnowieckie Wodoci?gi S.A., Oczyszczalnia ?cieków Radocha II w Sosnowcu	50.2569	19.1405	Sewerage	PL	Poland	0.987051	2.12696e+08
STATIA DE EPURARE BOTOSANI	47.7548	26.6963	Water collection, treatment and supply	RO	Romania	0.984226	9.74115e+07
UPM Paper ENA Oy, UPM Specialty Papers Oy, Jämsänkosken paperitehdas	61.9154	25.16	Manufacture of paper and paperboard	FI	Finland	0.979124	2.26806e+08
Depuratore Città di Vicenza""	45.5211	11.5782	Water collection, treatment and supply	IT	Italy	0.973851	1.80367e+08
Beddington Stw	51.3811	-0.140268	Sewerage	UK	United Kingdom	0.973336	3.64934e+08
Carlisle Stw	54.8996	-2.961	Sewerage	UK	United Kingdom	0.966205	1.43327e+08
Sito di Catania	37.4372	15.0644	Manufacture of electronic components	IT	Italy	0.964854	6.16077e+07
ESSO RAFFINADERIJ	51.2577	4.33869	Manufacture of refined petroleum products	BE	Belgium	0.962786	882537
EDAR VILA-SECA I SALOU	41.1003	1.19255	Water collection, treatment and supply	ES	Spain	0.9621	9.79486e+07
UTEDEZA E.D.A.R. LA CARTUJA""	41.6093	-0.80745	Water collection, treatment and supply	ES	Spain	0.960629	5.61629e+08
STABILIMENTO DI LONIGO	45.4181	11.3731	Manufacture of hollow glass	IT	Italy	0.953352	4.71626e+06
Whitlingham(Norwich) Stw	52.6193	1.36386	Sewerage	UK	United Kingdom	0.946197	9.55651e+07
Miljøteknikk Terrateam	66.3033	14.1526	Recovery of sorted materials	NO	Norway	0.944794	5.52371e+08
Rudarsko - topioni?arski basen Bor, RBB - Rudnici bakra Bor doo, Površinski kop Veliki krivelj	44.1241	22.1138	Mining of other non-ferrous metal ores	RS	Serbia	0.941623	1.37107e+09
Tilbury Stw	51.4529	0.382973	Sewerage	UK	United Kingdom	0.940024	1.28592e+08
Riverside Stw	51.5157	0.182009	Sewerage	UK	United Kingdom	0.938868	3.55768e+08
AGC FRANCE SAS BOUSSOIS	50.29	4.04	Manufacture of flat glass	FR	France	0.938569	554714
DYNASOL ELASTÓMEROS	43.422	-3.75087	Manufacture of synthetic rubber in primary forms	ES	Spain	0.927938	87755.8
Swansea Stw (Fabian Way)	51.6201	-3.89713	Sewerage	UK	United Kingdom	0.927276	2.24812e+08
ESTACIÓN DEPURADORA DE AGUAS RESIDUALES DE VALLADOLID	41.61	-4.77556	Water collection, treatment and supply	ES	Spain	0.925471	5.76865e+08
IMPIANTO CONSORTILE CUNEO	44.4173	7.55641	Sewerage	IT	Italy	0.905871	1.90782e+08
Ekofisk	56.5203	3.22142	Extraction of crude petroleum	NO	Norway	0.903766	3.86375e+07
AHKW Geiselbullach	48.2353	11.3595	Treatment and disposal of non-hazardous waste	DE	Germany	0.9012	9.55822e+06
Prechistvatelna stantsia za otpadachni vodi	43.8862	26.0177	Sewerage	BG	Bulgaria	0.897487	8.15238e+07
Rye Meads Stw	51.7691	0.016659	Sewerage	UK	United Kingdom	0.897105	3.15017e+08
Stadt Paderborn -STEB- Stadtentwässerungsbetrieb Paderborn	51.7497	8.6436	Sewerage	DE	Germany	0.891584	1.14505e+08
MICHELIN POLSKA" S.A."	53.775	20.5194	Manufacture of rubber tyres and tubes; retreading and rebuilding of rubber tyres	PL	Poland	0.890145	402304
Aperam Alloys Imphy	46.93	3.28	Manufacture of basic iron and steel and of ferro-alloys	FR	France	0.883898	7.94099e+07
Flag Fen Stw	52.5674	-0.199381	Sewerage	UK	United Kingdom	0.883432	1.43178e+08
TECNOPARCO VALBASENTO S.P.A.	40.4175	16.5486	Production of electricity	IT	Italy	0.879181	6.754e+07
QUALIPAC AURILLAC Bousquet	44.92	2.44	Manufacture of other plastic products	FR	France	0.879162	1.45629e+07
RWZI Nieuwgraaf (Waterschap Rijn en IJssel)	51.9725	6.00256	Sewerage	NL	Netherlands	0.876486	1.72091e+08
Belfast WWTWs	54.6225	-5.9052	Sewerage	UK	United Kingdom	0.874905	3.90916e+08
HALLSTA PAPPERSBRUK	60.0618	18.594	Production of electricity	SE	Sweden	0.870861	4.96357e+08
Chorzowsko-?wi?toch?owickie PWiK Sp. z o.o., Oczyszczalnia ?cieków Klimzowiec""	50.2776	18.9626	Sewerage	PL	Poland	0.869626	1.80769e+08
Evonik Röhm GmbH	49.6547	8.36581	Manufacture of other organic basic chemicals	DE	Germany	0.868545	5.15891e+08
Forties Alpha	57.7319	0.97278	Extraction of crude petroleum	UK	United Kingdom	0.868496	1.06945e+08
Hendon Stw	54.8961	-1.36149	Sewerage	UK	United Kingdom	0.867215	1.96749e+08
Ula	57.1107	2.84584	Extraction of crude petroleum	NO	Norway	0.86657	3.61972e+08
Piper Bravo	58.4614	0.25111	Extraction of crude petroleum	UK	United Kingdom	0.862962	1.65528e+08
RECYCO	50.61	2.45	Collection of non-hazardous waste	FR	France	0.861217	8.62314e+06
Lindsey Oil Refinery	53.6399	-0.257035	Manufacture of refined petroleum products	UK	United Kingdom	0.860181	9.39088e+06
Pratt & Whitney Rzeszów S.A.	50.0131	21.9836	Treatment and coating of metals	PL	Poland	0.859253	6.94143e+06
ASBW - METAIS e METAIS, S.A	41.0207	-8.45003	Casting of other non-ferrous metals	PT	Portugal	0.858624	9.10665e+06
Nash Stw - Final Effluent	51.5519	-2.95762	Sewerage	UK	United Kingdom	0.858001	1.75192e+08
GASCOGNE PAPIER	44.18	-1.24	Manufacture of paper and paperboard	FR	France	0.854845	8.50313e+07
Aerospace Surface Treatments	51.7203	0.448425	Treatment and coating of metals	UK	United Kingdom	0.854658	6.90431e+06
Synthos Dwory 7 Spó?ka z Ograniczon? Odpowiedzialno?ci? Spó?ka Jawna	50.04	19.2739	Manufacture of synthetic rubber in primary forms	PL	Poland	0.854006	3.87408e+06
REPSOL QUIMICA	41.1943	1.22612	Manufacture of other organic basic chemicals	ES	Spain	0.851218	2.68016e+08
Syndial SpA - Servizi Ambientali - Sito di Cengio	44.39	8.19055	Remediation activities and other waste management services	IT	Italy	0.849973	1.54657e+07
BP Raffinaderij Rotterdam B.V.	51.945	4.1078	Manufacture of refined petroleum products	NL	Netherlands	0.848261	6.97243e+06
UMICORE	51.1805	4.88412	Other non-ferrous metal production	BE	Belgium	0.847051	2.67479e+07
Ogranak Termoelektrane Nikola Tesla - TE Kolubara	44.4808	20.2934	Trade of electricity	RS	Serbia	0.844825	1.32961e+06
MAYET	45.7	4.94	Treatment and coating of metals	FR	France	0.840874	6.79295e+06
SICTOM Entre Monts et Vallées	45.11	4.3	Collection of non-hazardous waste	FR	France	0.839705	1.32155e+06
RWZI Hengelo	52.279	6.77135	Sewerage	NL	Netherlands	0.838511	1.34619e+08
Vicat-Usine de Peille	43.79	7.36	Manufacture of cement	FR	France	0.837939	8.88092e+06
Impianto di depurazione acque reflue urbane	45.4393	10.6749	Sewerage	IT	Italy	0.836592	4.89111e+08
BP CHEMBEL	51.1149	5.00127	Manufacture of other organic basic chemicals	BE	Belgium	0.830075	8.01439e+07
CGS SALERNO SRL IMPIANTO DI BATTIPAGLIA	40.5953	14.9559	Sewerage	IT	Italy	0.827386	2.61803e+07
Barnhurst Stw	52.6125	-2.14912	Sewerage	UK	United Kingdom	0.82735	2.37887e+08
Impianto di depurazione di Mantova	45.1502	10.8084	Water collection, treatment and supply	IT	Italy	0.821973	4.24159e+08
RWZI Terneuzen	51.2964	3.83839	Sewerage	NL	Netherlands	0.819639	5.47562e+07
TOTAL Raffinerie Mitteldeutschland GmbH (Raffinerie/POX)	51.2876	12.0001	Manufacture of refined petroleum products	DE	Germany	0.813123	4.72027e+08
Holen renseanlegg	60.394	5.27359	Regulation of and contribution to more efficient operation of businesses	NO	Norway	0.810988	2.18122e+08
STEP - NICE HALIOTIS	43.71	7.23	Sewerage	FR	France	0.810887	2.63912e+08
Port Talbot Stw	51.5714	-3.78883	Sewerage	UK	United Kingdom	0.809788	2.08414e+08
EVERE	43.45	4.9	Treatment and disposal of non-hazardous waste	FR	France	0.808335	8.09364e+06
LFoundry S.R.L.	41.9964	13.4258	Manufacture of electronic components	IT	Italy	0.803991	8.45066e+06
VALORLY	45.82	4.89	Treatment and disposal of non-hazardous waste	FR	France	0.801855	8.50456e+06
ACQUE VERONESI S.C.AR.L. - DEPURATORE DI VANGADIZZA	45.1575	11.2877	Sewerage	IT	Italy	0.801264	1.2617e+08
PCC Rokita SA	51.2743	16.737	Manufacture of other organic basic chemicals	PL	Poland	0.800586	1.16941e+08
CERAMA. S.L.	40.0186	-3.785	Manufacture of bricks, tiles and construction products, in baked clay	ES	Spain	0.793288	1.2189e+07
Stadtentwässerungsbetriebe Köln AöR	50.9915	6.97995	Sewerage	DE	Germany	0.792774	5.17237e+08
Eccles Stw	53.4705	-2.37869	Sewerage	UK	United Kingdom	0.789628	1.18367e+08
RWZI Susteren	51.0626	5.83359	Sewerage	NL	Netherlands	0.789113	2.07942e+08
RWZI Nijmegen (Waterschap Rivierenland)	51.8485	5.79644	Sewerage	NL	Netherlands	0.784867	1.72153e+08
K?daini? m. aglomeracija	55.294	23.9751	Water collection, treatment and supply	LT	Lithuania	0.784787	3.41234e+07
Miejskie Wodoci?gi i Oczyszczalnia Sp. z o.o., Oczyszczalnia ?cieków	53.5323	18.7937	Sewerage	PL	Poland	0.78464	5.69213e+07
SEWERAGE BOARD OF LIMASSOL-AMATHUS	34.7114	33.2133	Sewerage	CY	Cyprus	0.78433	6.11856e+07
COBRE LAS CRUCES, S.A.	37.5339	-6.15017	Mining of other non-ferrous metal ores	ES	Spain	0.782227	1.21702e+06
EDAR BLANES	41.6746	2.76143	Sewerage	ES	Spain	0.781794	7.78686e+07
?OV Otrokovice	49.2042	17.5141	Sewerage	CZ	Czech Republic	0.781383	4.80034e+08
Plateforme de Donges	47.33	-2.07	Manufacture of refined petroleum products	FR	France	0.778873	5.70626e+07
Luvata Pori Oy	61.4597	21.8654	Copper production	FI	Finland	0.77808	7.08454e+07
STEP - Lyon - Pierre Bénite	45.7	4.82	Sewerage	FR	France	0.776418	4.91491e+08
RWZI Harderwijk	52.3578	5.6311	Sewerage	NL	Netherlands	0.77533	1.63285e+08
DMERCEDES-BENZ ESPAÑA, S.A.	42.8593	-2.71099	Manufacture of motor vehicles	ES	Spain	0.774197	73216.4
Marchwood Incinerator	50.8989	-1.43683	Treatment and disposal of non-hazardous waste	UK	United Kingdom	0.772747	626100
Waterford City Wastewater TP	52.2547	-7.09856	Sewerage	IE	Ireland	0.769735	1.02038e+08
Curlew FPSO	56.7358	1.30583	Extraction of crude petroleum	UK	United Kingdom	0.767769	3.48418e+08
Motney Hill Stw	51.385	0.627808	Sewerage	UK	United Kingdom	0.767481	1.20983e+08
Aleluia Cerâmicas SA - Unidade fabril de Esgueira	40.661	-8.61394	Manufacture of ceramic tiles and flags	PT	Portugal	0.767355	6.19903e+06
Cotton Valley Stw	52.0644	-0.708536	Sewerage	UK	United Kingdom	0.767351	1.0773e+08
Walcownia Metali Nie?elaznych ?ab?dy"S.A."	50.3469	18.6181	Other non-ferrous metal production	PL	Poland	0.767295	39175.5
Ravenspurn North	54.0306	1.10079	Extraction of crude petroleum	UK	United Kingdom	0.767227	4.28538e+08
EDAR MATARÓ	41.5253	2.42527	Water collection, treatment and supply	ES	Spain	0.762477	1.61242e+08
SKA BÄNDLEGRUND Kläranlage Bändlegrund	47.6152	7.58217	Sewerage	DE	Germany	0.761983	6.78236e+07
EDAR CANALS-L´ALCUDIA DE CRESPINS	38.9616	-0.57542	Sewerage	ES	Spain	0.754362	7.92901e+06
Chiorino S.p.A.	45.5578	8.04583	Manufacture of other plastic products	IT	Italy	0.753788	6.6077e+06
Katowickie Wodoci?gi S.A.,Oczyszczalnia Centrum-Gigablok	50.2633	19.0667	Sewerage	PL	Poland	0.750854	1.53252e+08
Raffinerie de Feyzin	45.67	4.85	Manufacture of refined petroleum products	FR	France	0.750061	539517
Statfjord	61.2552	1.85206	Extraction of crude petroleum	NO	Norway	0.747612	1.20621e+08
YARA France	49.48	0.22	Manufacture of fertilisers and nitrogen compounds	FR	France	0.747542	1.1765e+06
Raffinerie de GRANDPUITS	48.59	2.88	Manufacture of refined petroleum products	FR	France	0.746421	1.12053e+06
SC AUTOMOBILE DACIA SA	44.9498	24.9355	Manufacture of motor vehicles	RO	Romania	0.741252	70100.8
EDAR GUADALQUIVIR	37.3111	-6.0336	Sewerage	ES	Spain	0.741035	2.65403e+07
Taurag?s m. aglomeracija	55.7152	21.7359	Water collection, treatment and supply	LT	Lithuania	0.740057	7.6223e+07
Norske Skog Golbey	48.2	6.42	Manufacture of paper and paperboard	FR	France	0.737302	1.16039e+06
ETAR da Quinta da Bomba	38.673	-9.17581	Sewerage	PT	Portugal	0.736523	6.67437e+07
Noralf AS	60.0866	6.5388	Manufacture of other inorganic basic chemicals	NO	Norway	0.734765	2.91655e+07
RWZI Enschede	52.2341	6.84064	Sewerage	NL	Netherlands	0.733652	2.40344e+08
CALERAS DE SAN CUCAO	43.2526	-5.5357	Manufacture of lime and plaster	ES	Spain	0.731791	11402.4
BillerudKorsnäs Skog & Industri AB, Frövi	59.4798	15.3287	Manufacture of paper and paperboard	SE	Sweden	0.728471	2.87853e+08
Hauptklärwerk Wiesbaden	50.0537	8.25359	Sewerage	DE	Germany	0.728142	1.20334e+08
PRJ Kanalizacija	45.3212	14.446	Water collection, treatment and supply	HR	Croatia	0.725668	1.11892e+08
Müllkraftwerk Schwandorf	49.31	12.0879	Treatment and disposal of non-hazardous waste	DE	Germany	0.723798	7.67668e+06
Rwe Thames Water Plc, Crossness Sludge Powered Generator	51.5067	0.146808	Treatment and disposal of non-hazardous waste	UK	United Kingdom	0.721405	5.82783e+06
Przedsi?biorstwo Gospodarki Wodnej i Rekultywacji S.A.	49.9372	18.5908	Sewerage	PL	Poland	0.721237	4.95421e+08
STABILIMENTO N. 4	45.6489	9.36944	Manufacture of basic pharmaceutical products	IT	Italy	0.720356	169914
AMCOR FLEXIBLES ITALIA srl - STABILIMENTO DI LUGO DI VICENZA	45.7478	11.5322	Manufacture of plastic packing goods	IT	Italy	0.719289	68023.7
Shanganagh Waste Water Treatment Plant	53.2447	-6.11377	Sewerage	IE	Ireland	0.716322	9.38675e+07
Stora Enso Paper AB	56.9993	13.2351	Manufacture of paper and paperboard	SE	Sweden	0.713874	1.90224e+08
Gloucester Netheridge Stw	51.8429	-2.28025	Sewerage	UK	United Kingdom	0.713049	1.49971e+08
United Utilities Water Plc, Fazakerley Stw	53.4626	-2.91468	Sewerage	UK	United Kingdom	0.709224	8.56016e+07
Kläranlage Lippstadt Stadtentwässerung Lippstadt AöR	51.6645	8.3051	Sewerage	DE	Germany	0.705624	8.87629e+07
IMPIANTO DI DEPURAZIONE CONSORTILE DI CAGLIARI	39.2142	9.14472	Water collection, treatment and supply	IT	Italy	0.704904	3.32554e+08
Dunaferr Labor Nonprofit Kft.	48.0948	20.7425	Production of electricity	HU	Hungary	0.702884	1.10222e+08
HIMMERFJÄRDSVERKET	59.0681	17.7125	Sewerage	SE	Sweden	0.701257	1.53283e+08
InfraLeuna GmbH	51.2987	12.0017	Sewerage	DE	Germany	0.695958	4.50422e+07
Johns Manville Slovakia, a.s.-výroba skla a súvisiacej prevádzky	48.3532	17.5701	Manufacture of glass fibres	SK	Slovakia	0.693836	5.60511e+06
?OV Hradec Králové	50.1788	15.8136	Sewerage	CZ	Czech Republic	0.693435	2.92511e+07
EDAR DEL TERRI	42.0884	2.8327	Sewerage	ES	Spain	0.690159	1.48319e+07
Daimler AG Mercedes Benz Werk Mannheim Eisengießer	49.5199	8.48537	Casting of iron	DE	Germany	0.690104	5.53139e+06
ArcelorMittal Atlantique et Lorraine	47.19	-1.67	Manufacture of basic iron and steel and of ferro-alloys	FR	France	0.689844	7.25087e+06
UNILIN SAS	49.69	4.93	Manufacture of veneer sheets and wood-based panels	FR	France	0.689258	42218.5
Silga 1-2-3-4-6-7-9-12	43.4539	13.5858	Treatment and coating of metals	IT	Italy	0.686098	2.17887e+07
Usine de dépollution (UDEP) - Valence	44.92	4.91	Sewerage	FR	France	0.685557	1.16019e+08
ITALIANA COKE SRL	44.3808	8.28972	Manufacture of coke oven products	IT	Italy	0.683138	1.07195e+06
CN ROMARM SA - SC Tohan SA	45.5542	25.3306	Manufacture of weapons and ammunition	RO	Romania	0.679918	7.14654e+06
EDAR ROSES	42.2768	3.17569	Sewerage	ES	Spain	0.679402	3.29298e+07
Chemwik Sp. z o.o.	53.1036	18.1154	Sewerage	PL	Poland	0.678599	4.36789e+08
Gyulai Közüzemi Nonprofit Kft	46.6238	21.2708	Treatment and disposal of non-hazardous waste	HU	Hungary	0.67842	1.06772e+06
Anglian Water, Chelmsford(Brookend) Stw	51.7423	0.663709	Sewerage	UK	United Kingdom	0.676442	1.19234e+08
OI MANUFACTURING Usine de Veauche	45.56	4.28	Manufacture of hollow glass	FR	France	0.676385	548025
SCA Munksund	65.2723	21.5039	Manufacture of paper and paperboard	SE	Sweden	0.673176	2.44819e+08
REGIE DES EAUX -GRAULHET	43.75	2	Sewerage	FR	France	0.669992	7.04222e+06
KÄPPALAVERKET	59.3562	18.2293	Sewerage	SE	Sweden	0.66914	1.97836e+08
Hydro Aluminium, Årdal Metallverk	61.3116	7.82489	Aluminium production	NO	Norway	0.668161	2.05765e+07
REPSOL DESLLAST TARRAGONA	41.0938	1.19528	Warehousing and storage	ES	Spain	0.665922	4.05221e+06
Elkem Bremanger	61.7732	5.29649	Manufacture of other inorganic basic chemicals	NO	Norway	0.66412	4.77538e+07
Boliden Harjavalta Oy, Porin kuparielektrolyysi	61.4593	21.8681	Copper production	FI	Finland	0.663755	555064
Øra avløpsanlegg	59.1831	10.9678	Sewerage	NO	Norway	0.661908	1.47554e+08
SAIPOL	44.9	-0.52	Manufacture of oils and fats	FR	France	0.661039	9.56758e+07
SILEC CABLE	48.39	2.96	Manufacture of other electronic and electric wires and cables	FR	France	0.657815	2.21692e+07
Przedsi?biorstwo Energetyki Cieplnej - Gliwice Sp. z o.o.	50.2922	18.7108	Production of electricity	PL	Poland	0.654535	5.70572e+06
United Utilities Water Plc, Burnley Stw	53.8134	-2.2665	Sewerage	UK	United Kingdom	0.653437	8.39865e+07
ETAR Gaia Litoral	41.1117	-8.65584	Sewerage	PT	Portugal	0.651268	1.15636e+08
Balmoral FPV	58.2284	1.08373	Extraction of crude petroleum	UK	United Kingdom	0.651123	9.0565e+07
Wasserreinhaltungsverband Lenzing - Lenzing AG	48.6186	14.0353	Sewerage	AT	Austria	0.649359	3.80964e+08
Kläranlage Hamm-West, Lippeverband	51.6762	7.77932	Sewerage	DE	Germany	0.645429	1.97785e+08
TESSITURA MONTI S.P.A.	45.7306	12.3025	Weaving of textiles	IT	Italy	0.644893	1.27833e+07
Waste Recycling Facility, Allington Quarry	51.2928	0.49129	Treatment and disposal of non-hazardous waste	UK	United Kingdom	0.644509	8.85208e+06
STEP - VILLEFRANCHE SUR SAONE	45.98	4.73	Sewerage	FR	France	0.642514	6.49083e+07
Edelstahlwerke Specialty Steel GmbH & Co. KG	51.4331	7.32576	Manufacture of basic iron and steel and of ferro-alloys	DE	Germany	0.642296	1.42106e+07
Depuratore SantAgostino""	45.5222	11.5147	Water collection, treatment and supply	IT	Italy	0.640452	2.17918e+08
SITO DI MANFREDONIA	41.6694	15.9535	Treatment and disposal of non-hazardous waste	IT	Italy	0.640019	1.00728e+06
Bravikens Pappersbruk	58.6398	16.2615	Manufacture of paper and paperboard	SE	Sweden	0.638378	1.8405e+08
Depuratore Verziano	45.515	10.1786	Sewerage	IT	Italy	0.632972	4.35689e+08
MONDO MINERALS B.V. Branch Finland, Vuonoksen tehdas	62.761	29.0875	Manufacture of other non-metallic mineral products n.e.c.	FI	Finland	0.632173	5.25506e+07
Eisenwerk Hasenclever & Sohn GmbH	51.0342	8.62236	Casting of iron	DE	Germany	0.632164	1.26598e+07
Clay Mills Stw	52.8265	-1.60296	Sewerage	UK	United Kingdom	0.632037	1.2602e+08
TETs Bobov dol""	42.2852	23.0344	Production of electricity	BG	Bulgaria	0.629296	6.61447e+06
Vynova Runcorn Limited	53.3146	-2.74295	Manufacture of other organic basic chemicals	UK	United Kingdom	0.627378	98741.4
Judy	56.6968	2.33704	Extraction of crude petroleum	UK	United Kingdom	0.626347	1.73725e+08
Hogsmill A Stw	51.403	-0.287753	Sewerage	UK	United Kingdom	0.626221	1.08408e+08
Ford-Werke GmbH .	49.3474	6.7652	Manufacture of motor vehicles	DE	Germany	0.625946	59196.2
Toru?skie Wodoci?gi Sp. z o.o., Centralna Oczyszczalnia ?cieków	53.0148	18.5422	Sewerage	PL	Poland	0.62564	7.16206e+07
Millbrook Stw	50.9116	-1.44878	Sewerage	UK	United Kingdom	0.625266	1.4169e+08
VORES RENS SPILDEVANDSCENTER AVEDØRE A/S	55.6085	12.4505	Sewerage	DK	Denmark	0.620147	1.17782e+08
KUOPION VESI, Jätevedenpuhdistamo, Lehtoniemi	62.8672	27.7023	Sewerage	FI	Finland	0.619226	5.13726e+07
COMPLESSO DI GERENZANO	45.6355	8.99161	Treatment and disposal of non-hazardous waste	IT	Italy	0.618985	9.70271e+06
Solvay Portugal - Complexo Fabril da Póvoa de Santa Iria	38.8564	-9.0659	Manufacture of other inorganic basic chemicals	PT	Portugal	0.616393	6.47884e+06
Miejskie Przedsi?biorstwo Wodoci?gów i Kanalizacji S.A., Oczyszczalnia ?cieków Kujawy	50.0522	20.1046	Sewerage	PL	Poland	0.612965	5.69172e+07
Kläranlage Dattelner Mühlenbach	51.6768	7.36909	Sewerage	DE	Germany	0.61231	1.18989e+08
Berliner Wasserbetriebe Klärwerk Schönerlinde	52.6612	13.4155	Sewerage	DE	Germany	0.611328	1.68757e+08
O-I Manufacturing Czech Republic, a.s., závod Nové Sedlo	50.2118	12.7391	Manufacture of hollow glass	CZ	Czech Republic	0.609673	493973
United Utilities Water Plc, Rochdale Stw	53.6078	-2.18042	Sewerage	UK	United Kingdom	0.609309	1.2607e+08
Broadholme Stw	52.3088	-0.620468	Sewerage	UK	United Kingdom	0.608233	8.09863e+07
Stallingborough Titanium Dioxide Site	53.6147	-0.160258	Manufacture of other inorganic basic chemicals	UK	United Kingdom	0.602766	2.39007e+07
Galvano Hengelo BV	52.2479	6.76716	Wholesale of wood, construction materials and sanitary equipment	NL	Netherlands	0.601635	7.55294e+06
Discarica Scarpino	44.4667	8.85	Treatment and disposal of non-hazardous waste	IT	Italy	0.600593	1.36596e+07
Teesside Crude Oil Stabalisation Terminal	54.62	-1.17299	Manufacture of refined petroleum products	UK	United Kingdom	0.600524	56792
Brae Alpha	58.6926	1.28186	Extraction of crude petroleum	UK	United Kingdom	0.600255	4.38652e+07
TIMAC AGRO	50.05	1.37	Manufacture of fertilisers and nitrogen compounds	FR	France	0.59971	4.63047e+07
Cimo SA	46.2529	6.96532	Treatment and disposal of hazardous waste	CH	Switzerland	0.599069	2.05824e+07
RWZI Westpoort	52.4132	4.80224	Sewerage	NL	Netherlands	0.598195	8.73997e+07
Neste Oyj, Porvoon jalostamo	60.3131	25.5259	Manufacture of refined petroleum products	FI	Finland	0.591134	8.15985e+07
Levenmouth Sewage Treatment Works	56.1921	-3.0112	Water collection, treatment and supply	UK	United Kingdom	0.589478	1.43906e+08
BROMMA RENINGSVERK	59.3374	17.932	Sewerage	SE	Sweden	0.58923	2.16667e+08
Cheltenham Stw	51.9222	-2.14783	Sewerage	UK	United Kingdom	0.587405	1.27254e+08
OTTO FUCHS Dülken GmbH & Co. KG	51.2589	6.34023	Copper production	DE	Germany	0.586179	1.13879e+07
Kläranlage Hanau	50.1285	8.87323	Sewerage	DE	Germany	0.586064	1.22696e+08
ENEL PRODUZIONE S.P.A. - UB NORD ITE LA CASELLA	45.09	9.48	Production of electricity	IT	Italy	0.584551	2.70311e+07
Kittiwake Alpha	57.4683	0.51219	Extraction of crude petroleum	UK	United Kingdom	0.584205	3.19851e+08
East Worthing Stw	50.8202	-0.341385	Sewerage	UK	United Kingdom	0.582857	1.10305e+08
Warwick (Longbridge) Stw	52.2636	-1.59452	Sewerage	UK	United Kingdom	0.582795	1.32229e+08
Quinn Glass Ltd	54.1592	-7.5844	Manufacture of hollow glass	UK	United Kingdom	0.582368	487004
Alba Northern	58.0587	1.07963	Extraction of crude petroleum	UK	United Kingdom	0.580945	8.74599e+07
Vattenfall Wärme Berlin AG HKW Reuter-West	52.5353	13.2437	Production of electricity	DE	Germany	0.58067	5.7845e+06
Polska Grupa Górnicza S.A. Oddzia? KWK Ruda Ruch Bielszowice	50.2652	18.8357	Mining of hard coal	PL	Poland	0.580092	2.83612e+07
van Gansewinkel Services s.r.o. - Provoz vodního hospodá?ství Kop?ivnice	49.606	18.1558	Sewerage	CZ	Czech Republic	0.579686	1.40172e+07
PGE Górnictwo i Energetyka Konwencjonalna S.A., Oddzia? Zespó? Elektrociep?owni Bydgoszcz, ELEKTROCIEP?OWNA BYDGOSZCZ II	53.0992	18.0875	Steam and air conditioning supply	PL	Poland	0.578577	910582
ESSO ITALIANA RAFFINERIA DI AUGUSTA	37.2217	15.1906	Manufacture of refined petroleum products	IT	Italy	0.573449	459442
KASSELWASSER, Zentralklärwerk Kassel	51.3246	9.522	Sewerage	DE	Germany	0.573225	1.33224e+08
St1 Refinery AB	57.7016	11.8796	Manufacture of refined petroleum products	SE	Sweden	0.571129	285271
Broomfield Bank Wtw,	51.1146	1.26334	Sewerage	UK	United Kingdom	0.570554	1.01689e+08
Stabilimento di Trieste	45.6172	13.7669	Manufacture of basic iron and steel and of ferro-alloys	IT	Italy	0.568766	7.17662e+07
Dundalk Waste Water Treatment Plant	54.0071	-6.35487	Sewerage	IE	Ireland	0.568069	8.9936e+07
Ford Wwtw	50.8183	-0.58904	Sewerage	UK	United Kingdom	0.564745	1.13889e+08
Bexhill & Hastings Stw	50.8551	0.517621	Sewerage	UK	United Kingdom	0.562399	1.26159e+08
Agora	50.41	2.99	Treatment and disposal of hazardous waste	FR	France	0.560657	882378
CENTRAL DE CICLO COMBINADO PLANA DEL VENT	40.9601	0.865002	Production of electricity	ES	Spain	0.560484	3.41061e+06
hanseWasser Bremen GmbH / Kläranlage Seehausen	53.1146	8.71078	Sewerage	DE	Germany	0.558006	1.7541e+08
RWZI Dinther (Waterschap Aa en Maas)	51.6368	5.52945	Sewerage	NL	Netherlands	0.554291	3.57579e+08
Caffaro Industrie SpA	45.8246	13.281	Manufacture of other inorganic basic chemicals	IT	Italy	0.55386	5.82156e+06
Slough Stw	51.5039	-0.645629	Sewerage	UK	United Kingdom	0.553108	2.31817e+08
Station de Traitement des Eaux Biodégradables de Lacq	43.42	-0.61	Sewerage	FR	France	0.550538	1.01545e+08
EDAR CAMBRILS	41.0917	1.08199	Water collection, treatment and supply	ES	Spain	0.550003	3.09111e+07
Saur Neptun Gda?sk" S.A.	SAUR INTERNATIONAL	54.3387	18.7626	Waste and waste water management	PL	Poland	0.548972
EDAR DE CÁDIZ - SAN FERNANDO	36.4679	-6.17603	Water collection, treatment and supply	ES	Spain	0.54852	4.53014e+07
RWZI Zutphen	52.1598	6.19269	Sewerage	NL	Netherlands	0.546464	1.74653e+08
RWZI Hoensbroek	50.9125	5.91498	Sewerage	NL	Netherlands	0.545844	1.42832e+08
AUBERT ET DUVAL	45.93	2.8	Manufacture of basic iron and steel and of ferro-alloys	FR	France	0.545651	2.66585e+07
Przedsi?biorstwo Wodoci?gów i Kanalizacji w Suwa?kach Sp. z o.o., Oczyszczalnia ?cieków	54.0906	22.974	Sewerage	PL	Poland	0.540833	2.36252e+07
CFM - Station de Cros Gallet	45.55	1.12	Mining of other non-ferrous metal ores	FR	France	0.540176	850145
PROVIRON FUNCTIONAL CHEMICALS	51.2161	2.974	Manufacture of other organic basic chemicals	BE	Belgium	0.540176	850145
GSA srl – Gruppo servizi Ambientali - impianto di trattamento rifiuti speciali P e non P	42.3155	12.4431	Treatment and disposal of non-hazardous waste	IT	Italy	0.537616	846116
Polimeri Europa	56.0038	-3.67418	Manufacture of synthetic rubber in primary forms	UK	United Kingdom	0.537545	50836.1
Águas de Barcelos - ETAR de Barcelos	41.5218	-8.64391	Sewerage	PT	Portugal	0.533945	2.4164e+07
Stadtentwässerung Frankfurt am Main - Sindlingen	50.0671	8.52081	Sewerage	DE	Germany	0.5337	9.2631e+07
Paisley Sewage Treatment Works, Laigh Park	55.864	-4.41799	Sewerage	UK	United Kingdom	0.532883	1.98638e+08
BillerudKorsnäs Karlsborgs AB	65.7919	23.2877	Manufacture of paper and paperboard	SE	Sweden	0.53222	2.86156e+08
RHODIA OPERATIONS - Site de Saint-Fons Spécialités	45.7	4.85	Manufacture of other organic basic chemicals	FR	France	0.53191	2.02117e+06
STEP - Lille-C.U.-Houplin Ancoisne	50.56	2.99	Sewerage	FR	France	0.530326	3.21316e+08
Hoogheemraadschap Hollands Noorderkwartier SDI/RWZI Beverwijk	52.4742	4.6686	Sewerage	NL	Netherlands	0.529748	8.92631e+07
Sandown Stw (Ventnor/Bembridge)	50.6635	-1.14862	Sewerage	UK	United Kingdom	0.529601	1.30506e+08
RWZI Aarle-Rixtel (Waterschap Aa en Maas)	51.506	5.66299	Sewerage	NL	Netherlands	0.529109	2.3747e+08
Smurfit Kappa Parenco B.V.	51.97	5.72846	Manufacture of paper and paperboard	NL	Netherlands	0.525573	2.28558e+07
Usine de Flins	48.96	1.84	Manufacture of motor vehicles	FR	France	0.5251	4.70859e+07
United Utilities Water Plc, Ellesmere Port Stw	53.2658	-2.85305	Sewerage	UK	United Kingdom	0.524929	1.08732e+08
ETAR da Mutela	38.673	-9.17581	Sewerage	PT	Portugal	0.522399	3.94335e+07
ESTACIÓN DEPURADORA DE AGUAS RESIDUALES DE BURGOS	42.3618	-3.77861	Sewerage	ES	Spain	0.521482	4.10899e+08
A.S.M.I.A. Srl	45.2511	8.74921	Treatment and disposal of hazardous waste	IT	Italy	0.520796	2.12716e+08
Reading Stw	51.4318	-0.978627	Sewerage	UK	United Kingdom	0.519342	1.99748e+08
Cliff Quay Stw	52.033	1.16506	Sewerage	UK	United Kingdom	0.51412	1.00469e+08
Impianto di depurazione di LEVICO TERME	46.0036	11.3203	Sewerage	IT	Italy	0.51346	4.06485e+07
Neste Oyj, Naantalin Jalostamo	60.4537	22.0678	Manufacture of refined petroleum products	FI	Finland	0.511194	77717.6
Hoogheemraadschap Hollands Noorderkwartier RWZI Wervershoof	52.7328	5.13553	Sewerage	NL	Netherlands	0.510914	8.52782e+07
Cambridge Stw	52.2321	0.170841	Sewerage	UK	United Kingdom	0.510827	7.86839e+07
EDAR RIERA DE LA BISBAL	41.2555	1.5354	Sewerage	ES	Spain	0.509578	3.44272e+07
Chester Stw	53.193	-2.90998	Sewerage	UK	United Kingdom	0.508633	1.1228e+08
Langley Point Stw - Eastbourne	50.7849	0.326849	Sewerage	UK	United Kingdom	0.508615	9.94811e+07
Novo Nordisk A/S	55.6712	11.1214	Manufacture of pharmaceutical preparations	DK	Denmark	0.507346	47980.1
CELLOGRAFICA GEROSA SPA	45.7447	9.22085	Other printing	IT	Italy	0.506248	47876.2
Swindon Stw	51.5709	-1.81815	Sewerage	UK	United Kingdom	0.503886	2.013e+08
Peugeot Citroen Sochaux SNC	47.51	6.83	Manufacture of motor vehicles	FR	France	0.502666	2.04528e+07
EXXONMOBIL CHEMICAL BELGIUM	51.237	4.32918	Manufacture of plastics in primary forms	BE	Belgium	0.502404	47512.8
EDAR ARROYO LA VIBORA	36.4991	-4.7644	Sewerage	ES	Spain	0.501955	5.84128e+07
Worcester Stw	52.1798	-2.23013	Sewerage	UK	United Kingdom	0.498665	9.90609e+07
Åsgard	65.0642	6.72554	Extraction of crude petroleum	NO	Norway	0.496653	1.13791e+07
Klärwerk Gießen	50.5739	8.64689	Sewerage	DE	Germany	0.492733	2.07099e+08
HBIS GROUP Serbia Iron and Steel doo Beograd - Ogranak Smederevo	44.6058	20.9695	Manufacture of basic iron and steel and of ferro-alloys	RS	Serbia	0.492485	2.80738e+08
Enel Produzione S.P.A. Centrale della Spezia Eugenio Montale""	44.1111	9.87222	Production of electricity	IT	Italy	0.491658	3.97184e+06
Stadt Düsseldorf, Kläranlage Süd Klärwerk Düsseldorf Süd	51.1925	6.74006	Sewerage	DE	Germany	0.491258	3.05431e+08
ENGIE Kraftwerk Farge GmbH & Co. KGaA	53.2021	8.51617	Production of electricity	DE	Germany	0.491074	397881
USINE CHIMIQUE DE LAUBETTE	43.5	5.16	Manufacture of other organic basic chemicals	FR	France	0.490388	8.52027e+07
STABILIMENTO DI GAZZO VERONESE	45.1436	11.0928	Manufacture of hollow glass	IT	Italy	0.49013	409870
Kläranlage Mainz	50.0277	8.21797	Sewerage	DE	Germany	0.489963	1.08499e+08
Beatson Clark Plc	53.4359	-1.36039	Manufacture of hollow glass	UK	United Kingdom	0.489221	396380
Venator Pigments S.p.A.	45.1119	7.69361	Manufacture of dyes and pigments	IT	Italy	0.488444	3.03134e+07
STATIE DE EPURARE APE UZATE URBANE BAIA MARE	47.6498	23.5293	Sewerage	RO	Romania	0.488232	2.85443e+08
ARKEMA Pierre-Bénite	45.7	4.82	Manufacture of other organic basic chemicals	FR	France	0.487234	4.22867e+07
STEP - Zone Portuaire	48.39	-4.5	Sewerage	FR	France	0.485703	2.65448e+08
EOF-HH Erma reka""	41.4222	25.0189	Mining of other non-ferrous metal ores	BG	Bulgaria	0.485151	2.734e+08
PRAYON	51.0844	4.34446	Manufacture of other inorganic basic chemicals	BE	Belgium	0.484426	1.01565e+07
SEAT	41.4971	1.90352	Manufacture of motor vehicles	ES	Spain	0.481152	8.2229e+06
KEYSER ET FILS sa	50.4637	4.4023	Recovery of sorted materials	BE	Belgium	0.481046	3.41274e+07
Oxford Stw	51.7159	-1.21687	Sewerage	UK	United Kingdom	0.480961	1.73828e+08
TAMPEREEN VESI LIIKELAITOS, VIINIKANLAHDEN JÄTEVEDENPUHDISTAMO	61.4882	23.7679	Sewerage	FI	Finland	0.47723	2.04978e+08
Reinhaltungsverband Großraum Laakirchen	47.9833	13.8167	Manufacture of paper and paperboard	AT	Austria	0.475796	3.11563e+08
Slovenské elektrárne, a.s. - Elektrárne Nováky, závod	48.6937	18.5321	Production of electricity	SK	Slovakia	0.475661	397770
Impianto di depurazione di TRENTO NORD	46.0833	11.11	Sewerage	IT	Italy	0.474683	1.2613e+08
DOW CHEMICAL IBERICA (DOW SUD)	41.1032	1.19067	Manufacture of plastics in primary forms	ES	Spain	0.47446	1.50611e+08
SC FERRO PERFORMANCE PIGMENTS ROMANIA SRL	44.9852	25.4151	Manufacture of dyes and pigments	RO	Romania	0.473279	3.82336e+06
oczyszczalnia ?cieków w ?ywcu	49.6969	19.1961	Sewerage	PL	Poland	0.47178	2.85061e+08
RENAULT PALENCIA	41.9616	-4.48826	Manufacture of bodies (coachwork) for motor vehicles; manufacture of trailers and semi trailers	ES	Spain	0.471755	8.13115e+06
Colchester(Haven) Stw	51.8745	0.936682	Sewerage	UK	United Kingdom	0.469534	9.13055e+07
Eastleigh Stw	50.9611	-1.33884	Sewerage	UK	United Kingdom	0.469083	9.85816e+07
EDF Energy (West Burton Power) Ltd,Cottam Ash Disposal Site	53.3033	-0.781766	Treatment and disposal of non-hazardous waste	UK	United Kingdom	0.468494	737329
Carrières et Fours à Chaux de Dugny	49.1	5.37	Manufacture of lime and plaster	FR	France	0.466659	23826
Baggerspeciedepot IJsseloog	52.5991	5.74268	Remediation activities and other waste management services	NL	Netherlands	0.465934	733300
CENTRO DE TRATAMIENTO DE RESIDUOS INDUSTRIALES DE GALICIA	43.5391	-7.921	Specialised design activities	ES	Spain	0.464747	1.15826e+07
CARGILL - Site de Baupte	49.3	-1.36	Manufacture of other food products n.e.c.	FR	France	0.463589	709980
IBC Vehicles Limited	51.8739	-0.396601	Manufacture of motor vehicles	UK	United Kingdom	0.46342	43826
SAINT GOBAIN CERAMIC MATERIALS AS, Lillesand	58.2647	8.34354	Manufacture of other inorganic basic chemicals	NO	Norway	0.462527	9.8043e+06
NYKVARNSVERKET	58.4244	15.6308	Sewerage	SE	Sweden	0.461085	5.63635e+07
REPSOL PETROLEO S.A.	38.672	-4.0497	Manufacture of refined petroleum products	ES	Spain	0.460206	226176
Zak?ad Oczyszczalni ?cieków Po?udnie	52.1716	21.1155	Sewerage	PL	Poland	0.459208	2.68513e+08
Api raffineria di ancona S.p.A.	43.6222	13.3744	Manufacture of refined petroleum products	IT	Italy	0.458859	1.02921e+07
ROSIER SA	50.6527	3.6238	Manufacture of fertilisers and nitrogen compounds	BE	Belgium	0.458254	721213
SOVAB	49.17	5.96	Manufacture of motor vehicles	FR	France	0.458017	5.73115e+06
SOVENA OILSEEDS PORTUGAL, S.A.	38.6781	-9.18332	Manufacture of oils and fats	PT	Portugal	0.457929	43306.7
Five Fords Stw	53.0254	-2.95565	Sewerage	UK	United Kingdom	0.457467	9.71014e+07
Stadt Kiel Klärwerk Altbülk	54.4541	10.1886	Sewerage	DE	Germany	0.457324	1.85443e+08
Brae Bravo	58.7924	1.34739	Extraction of crude petroleum	UK	United Kingdom	0.453389	2.02582e+07
Bowling Park Drive Chemicals	53.7796	-1.74457	Manufacture of other organic basic chemicals	UK	United Kingdom	0.452987	42839.4
STEP - Tougas	47.22	-1.63	Sewerage	FR	France	0.450952	2.98141e+08
Little Marlow Stw	51.575	-0.734429	Sewerage	UK	United Kingdom	0.450239	1.80586e+08
GRANAROLO S.P.A. - STABILIMENTO DI VERNATE	45.3311	9.06833	Operation of dairies and cheese making	IT	Italy	0.449372	8.5023e+06
Stadtentwässerung	49.4585	7.74372	Treatment and disposal of non-hazardous waste	DE	Germany	0.449185	1.83124e+08
Vantaan Energia Oy, Jätevoimala	60.261	25.1295	Production of electricity	FI	Finland	0.44871	22909.6
OUTREAU TECHNOLOGIES	50.69	1.59	Casting of steel	FR	France	0.448013	705096
OMV Refining and Marketing GmbH	48.1447	16.4939	Manufacture of refined petroleum products	AT	Austria	0.446741	1.12004e+08
OULUN VESI, TASKILAN JÄTEVEDENPUHDISTAMO	65.0507	25.4141	Sewerage	FI	Finland	0.446561	1.42112e+08
Fibre Excellence Tarascon	43.79	4.68	Manufacture of pulp	FR	France	0.445796	3.09217e+08
Aldwarke (Rotherham) Wpc Works Final	53.4449	-1.33084	Treatment and disposal of non-hazardous waste	UK	United Kingdom	0.443453	5.83603e+07
závod Mladá Boleslav	50.4231	14.9347	Manufacture of motor vehicles	CZ	Czech Republic	0.440908	41697
Goscote Stw	52.6151	-1.96909	Sewerage	UK	United Kingdom	0.440685	9.55712e+07
NISSAN MOTOR IBERICA	41.3383	2.12555	Manufacture of motor vehicles	ES	Spain	0.439261	41541.2
Kauno m. aglomeracuja	54.9013	23.8423	Water collection, treatment and supply	LT	Lithuania	0.43545	2.54585e+08
Fortum Power and Heat Oy, Meri-Porin voimalaitos	61.6322	21.4047	Production of electricity	FI	Finland	0.434063	362984
Depuratore di Bolzano	46.4757	11.3109	Sewerage	IT	Italy	0.4339	1.0175e+08
LUCART SPA, STABILIMENTO DI DIECMIO	43.9503	10.5017	Manufacture of household and sanitary goods and of toilet requisites	IT	Italy	0.432876	1.683e+06
FLAUREA CHEMICALS sa	50.6305	3.7712	Manufacture of other inorganic basic chemicals	BE	Belgium	0.432811	2.53042e+08
EDAR EL PEÑON DEL CUERVO	36.7217	-4.33148	Sewerage	ES	Spain	0.432693	2.71839e+07
EGK Entsorgungsgesellschaft Krefeld GmbH & Co. KG	51.3789	6.6344	Remediation activities and other waste management services	DE	Germany	0.43241	6.60988e+07
Kidderminster Stw Oldington	52.3615	-2.25752	Sewerage	UK	United Kingdom	0.430566	8.8388e+07
Stadt Düsseldorf, Kläranlage Düsseldorf Nord	51.2773	6.68844	Sewerage	DE	Germany	0.429067	2.71233e+08
PPG Industries (UK) Ltd,Fibre Glass	53.5179	-2.54968	Manufacture of glass fibres	UK	United Kingdom	0.426215	345331
Hoogheemraadschap Hollands Noorderkwartier RWZI Den Helder	52.9288	4.7901	Sewerage	NL	Netherlands	0.42572	2.95834e+07
DEPURADORA DE AGUAS RESIDUALES - EDAR ATAL ERREKA	43.391	-1.79716	Water collection, treatment and supply	ES	Spain	0.424379	3.2436e+07
Klärwerk Würzburg	49.7966	9.8956	Sewerage	DE	Germany	0.422388	1.71388e+08
AIDE - STEP de Liège - Oupeye	50.7215	5.6703	Sewerage	BE	Belgium	0.420754	2.81294e+08
Bournemouth (Holdenhurst) Stw	50.7565	-1.81281	Sewerage	UK	United Kingdom	0.418929	1.61688e+08
ETAR de Vila Real de Santo António	37.2077	-7.41783	Water collection, treatment and supply	PT	Portugal	0.417415	711039
IMPIANTO DI DEPURAZIONE DI SCHIO	45.7173	11.3896	Treatment and disposal of non-hazardous waste	IT	Italy	0.417201	1.08986e+08
HPS Srl	41.7057	13.6653	Manufacture of paper and paperboard	IT	Italy	0.417024	1.13668e+07
Polska Grupa Górnicza S.A. Oddzia? KWK Boles?aw ?mia?y	50.1417	18.8635	Mining of hard coal	PL	Poland	0.415955	21237.2
FACTORIA MONTAÑANESA	41.6938	-0.825523	Manufacture of pulp	ES	Spain	0.41532	7.25531e+06
AUDI AG	48.7842	11.4197	Manufacture of motor vehicles	DE	Germany	0.415101	39256.4
Kläranlage Bochum-Ölbachtal, Ruhrverband	51.448	7.29062	Sewerage	DE	Germany	0.4149	1.25348e+08
Klärwerk Erlangen	49.6162	10.9991	Sewerage	DE	Germany	0.413848	1.67855e+08
Alloa Glass Factory	56.1112	-3.79947	Manufacture of hollow glass	UK	United Kingdom	0.413244	334821
SCA Obbola AB	63.7012	20.3211	Manufacture of paper and paperboard	SE	Sweden	0.41266	5.67335e+07
Blue Paper SAS	48.57	7.76	Manufacture of paper and paperboard	FR	France	0.412376	4.64276e+06
LANXESS	51.2794	4.30441	Manufacture of other organic basic chemicals	BE	Belgium	0.412365	6.00602e+07
RWZI Tilburg Noord	51.602	5.06821	Sewerage	NL	Netherlands	0.410862	2.05818e+08
STEP - MAERA	43.56	3.9	Sewerage	FR	France	0.410588	2.82701e+08
OVAKO BAR AB	60.1364	15.4128	Manufacture of basic iron and steel and of ferro-alloys	SE	Sweden	0.409961	6348.49
Aylesford Stw	51.3086	0.467752	Sewerage	UK	United Kingdom	0.408176	7.15453e+07
r-k Krushev dol	41.4449	24.9369	Mining of other non-ferrous metal ores	BG	Bulgaria	0.403624	2.28979e+08
ARKEMA	45.83	5.1	Manufacture of plastics in primary forms	FR	France	0.401315	5.00438e+07
Kläranlage Halle-Nord GmbH	51.5199	11.925	Sewerage	DE	Germany	0.400323	1.74805e+08
Sør-Norge Aluminium	59.8681	5.76826	Aluminium production	NO	Norway	0.400205	2.07929e+07
Basildon Stw	51.5587	0.504357	Sewerage	UK	United Kingdom	0.399796	7.03445e+07
LYONDELL CHIMIE France SAS	43.45	4.9	Manufacture of other organic basic chemicals	FR	France	0.3997	334248
Tamworth STW	52.6583	-1.72705	Sewerage	UK	United Kingdom	0.39857	8.30603e+07
Elektrárny Po?í?í, Hodonín, lokalita Po?í?í, provoz Teplárna Dv?r Králové	50.4239	15.8131	Production of electricity	CZ	Czech Republic	0.396812	624514
DEPURATORE ACQUE REFLUE URBANE DI VERCELLI	45.3153	8.43528	Sewerage	IT	Italy	0.396591	4.6626e+07
Klärwerk Nürnberg II	49.4597	11.0433	Sewerage	DE	Germany	0.396457	1.85982e+07
BA GLASS SPAIN VILLAFRANCA	38.5669	-6.35643	Manufacture of hollow glass	ES	Spain	0.396083	331223
LANDFILL OF WEST ATTICA	38.0781	23.6467	Treatment and disposal of non-hazardous waste	EL	Greece	0.395884	37439
SC OLTCHIM SA	45.048	24.2996	Manufacture of other inorganic basic chemicals	RO	Romania	0.395608	4.80432e+06
DEPURATORE ACQUE REFLUE URBANE DI CREMONA	45.1242	10.0294	Sewerage	IT	Italy	0.394306	8.22631e+07
Zak?ady Chemiczne POLICE" S.A."	53.5753	14.5411	Manufacture of fertilisers and nitrogen compounds	PL	Poland	0.391162	1.46482e+07
ESTACION DEPURADORA DE AGUAS RESIDUALES DE SALAMANCA	40.9712	-5.7146	Water collection, treatment and supply	ES	Spain	0.390585	2.28355e+08
RWZI Hellevoetsluis	51.8428	4.17579	Sewerage	NL	Netherlands	0.390305	2.21346e+07
Wilton Olefins 6 (Cracker)	54.5827	-1.10103	Manufacture of other organic basic chemicals	UK	United Kingdom	0.389374	3.90624e+06
SIMOREP ET COMPAGNIE	44.9	-0.52	Manufacture of synthetic rubber in primary forms	FR	France	0.389295	36815.9
Station dépuration à Feyssine	45.77	4.88	Sewerage	FR	France	0.388439	2.86303e+08
Schmiedewerke Gröditz GmbH	51.4075	13.4427	Forging, pressing, stamping and roll-forming of metal; powder metallurgy	DE	Germany	0.388065	4.21294e+06
Oberbürgermeister Bonn	50.7573	7.09292	Sewerage	DE	Germany	0.385857	1.56585e+08
REVOZ Podjetje za proizvodnjo in komercializacijo avtomobilov d.d.	45.7932	15.1755	Manufacture of motor vehicles	SI	Slovenia	0.385847	37362.5
AGROENERGÉTICA DE BAENA, S.L.	37.6098	-4.29595	Production of electricity	ES	Spain	0.383594	310798
Veolia Eau Compagnie Générale des Eaux - Usine de dépollution des eaux Ginestous-Garonne	43.59	1.43	Sewerage	FR	France	0.383022	2.42619e+08
TUBOS REUNIDOS INDUSTRIAL S.L.U.	43.0776	-2.99568	Manufacture of tubes, pipes, hollow profiles and related fittings, of steel	ES	Spain	0.382355	1.3159e+07
Bedford Stw	52.1341	-0.416205	Sewerage	UK	United Kingdom	0.38223	7.83807e+07
Seaton Carew Stw	54.6412	-1.19691	Sewerage	UK	United Kingdom	0.381883	8.02584e+07
Caima - Indústria de Celulose, S.A.	39.4716	-8.33176	Manufacture of pulp	PT	Portugal	0.380147	11426
Scunthorpe Stw Yaddlethorpe	53.5432	-0.686453	Sewerage	UK	United Kingdom	0.378963	8.09126e+07
SKA LANGWIESE	47.7479	9.57652	Sewerage	DE	Germany	0.377594	1.53225e+08
SC ARCELORMITTAL HUNEDOARA SA	45.7905	22.9132	Manufacture of basic iron and steel and of ferro-alloys	RO	Romania	0.37739	2.2064e+08
Ashford Stw	51.1528	0.88732	Sewerage	UK	United Kingdom	0.376452	7.98467e+07
CS Katalini?a Brig	43.5007	16.4454	Water collection, treatment and supply	HR	Croatia	0.375811	1.96689e+08
Stadt Bielefeld Kläranlage (Bielefeld Brake)	52.067	8.61428	Sewerage	DE	Germany	0.374915	1.52148e+08
Öresundsverket, AVR	56.0366	12.6918	Sewerage	SE	Sweden	0.374905	7.41336e+07
Rushmoor Sewage Treatment Works	52.7196	-2.57438	Sewerage	UK	United Kingdom	0.373555	6.6444e+07
Luton Stw	51.8475	-0.371114	Sewerage	UK	United Kingdom	0.372456	1.40598e+08
Skorpo, matfisk	59.8758	5.63882	Marine aquaculture	NO	Norway	0.371329	2.20875e+08
EDAR ROQUETAS DE MAR	36.7814	-2.61589	Sewerage	ES	Spain	0.368954	3.14322e+07
Shrewsbury (Monkmoor) Stw	52.7177	-2.7144	Sewerage	UK	United Kingdom	0.368939	8.57706e+07
GVRZ Kläranlage Schönau	47.1972	8.44305	Sewerage	CH	Switzerland	0.367952	1.52238e+08
SEVELNORD	50.27	3.34	Manufacture of motor vehicles	FR	France	0.367881	34790.8
MECAPROTEC INDUSTRIES	43.44	1.3	Treatment and coating of metals	FR	France	0.367459	3.98925e+06
Berliner Wasserbetriebe Klärwerk Stahnsdorf	52.3761	13.2471	Sewerage	DE	Germany	0.365301	1.29389e+08
RWZI Dongemond	51.6746	4.85123	Sewerage	NL	Netherlands	0.364338	1.07766e+08
E.D.A.R. LA REGUERONA	43.555	-5.71712	Sewerage	ES	Spain	0.364255	2.48417e+08
Rugby Newbold Stw	52.383	-1.27535	Sewerage	UK	United Kingdom	0.36306	7.70177e+07
Ninian Central	60.8568	1.46909	Extraction of crude petroleum	UK	United Kingdom	0.362652	1.1985e+08
Preemraff, Lysekil	58.3468	11.4231	Manufacture of refined petroleum products	SE	Sweden	0.361456	177644
Stora Enso Oyj, Sunilan tehdas	60.4893	26.9563	Manufacture of pulp	FI	Finland	0.360255	1.05684e+08
NMISA, PLANTA DE ÁVILA	40.6639	-4.68306	Manufacture of motor vehicles	ES	Spain	0.360194	34063.8
RAG Anthrazit Ibbenbüren GmbH	52.2872	7.74155	Mining of hard coal	DE	Germany	0.360027	2.52397e+08
COMPANIA DE APA SOMES SA CLUJ-NAPOCA - Statia de epurare ape uzate urbane	46.7933	23.6808	Sewerage	RO	Romania	0.358916	2.09839e+08
STABILIMENTO N. 2	45.4044	9.37472	Manufacture of basic pharmaceutical products	IT	Italy	0.358046	33096.1
Dottikon Exclusive Synthesis AG	47.3733	8.23862	Manufacture of basic pharmaceutical products	CH	Switzerland	0.357854	2632.29
Stabilimento di Pieve Vergonte	46.02	8.26111	Casting of other non-ferrous metals	IT	Italy	0.35677	5.58999e+06
Miejskie Wodoci?gi i Kanalizacja w Bydgoszczy Sp. z o.o., Oczyszczalnia scieków FORDON""	53.178	18.1884	Sewerage	PL	Poland	0.356277	2.08296e+08
STEP - PERPIGNAN	42.69	2.89	Sewerage	FR	France	0.355581	1.13817e+08
ZV WENDLINGEN Kläranlage	48.6843	9.38126	Sewerage	DE	Germany	0.354376	1.42727e+08
Grupa Azoty S.A.	50.0228	20.9217	Manufacture of other organic basic chemicals	PL	Poland	0.354296	3.71394e+07
Kläranlage Iserlohn-Baarbachtal, Ruhrverband	51.4459	7.66844	Sewerage	DE	Germany	0.353901	2.28504e+08
EDAR REUS	41.1291	1.11994	Sewerage	ES	Spain	0.353529	3.90768e+07
SGL CARBON SAS- Usine de CHEDDE	45.95	6.74	Manufacture of other non-metallic mineral products n.e.c.	FR	France	0.353406	3.60001e+06
Unità Produttiva 3	40.9378	14.2753	Manufacture of corrugated paper and paperboard and of containers of paper and paperboard	IT	Italy	0.353056	33388.8
SAPPI LANAKEN	50.8815	5.64066	Manufacture of paper and paperboard	BE	Belgium	0.351668	2.08893e+08
AGC GLASS EUROPE - Site de Moustier (ex-GLAVERBEL sa)	50.4475	4.6926	Manufacture of flat glass	BE	Belgium	0.35073	551990
JÄRVE BIOPUHASTUS, OÜ, Kohtla-Järve reoveepuhastusjaam	59.4035	27.2457	Sewerage	EE	Estonia	0.350639	5.04796e+07
ZAB Amberg-Kümmersbruck - Klärwerk Theuern	49.3787	11.9149	Sewerage	DE	Germany	0.349864	9.71792e+07
CROWN BEVCAN ESPAÑA, S.L.	42.4335	-2.27599	Manufacture of light metal packaging	ES	Spain	0.34981	54675.7
Crawley Stw	51.1466	-0.160006	Sewerage	UK	United Kingdom	0.349634	1.2769e+08
DSM @ Drakemyre Chemical Works	55.7165	-4.71353	Manufacture of pharmaceutical preparations	UK	United Kingdom	0.349457	32257.2
RWZI Echten	52.7102	6.41587	Sewerage	NL	Netherlands	0.349199	8.04124e+07
Zak?ad Wodoci?gów i Kanalizacji Sp. z o.o.,Oczyszczalnia komunalna Pomorzany""	53.4006	14.5461	Sewerage	PL	Poland	0.347196	2.89941e+07
Brage	60.542	3.04508	Extraction of crude petroleum	NO	Norway	0.346744	2.06344e+07
Depuratore di Merano	46.6232	11.1847	Sewerage	IT	Italy	0.34654	7.55744e+07
SC APA CANAL 2000 SA - Statie de Epurare	44.8394	24.9049	Water collection, treatment and supply	RO	Romania	0.343442	2.10203e+08
SAN PAOLO DARGON	45.6964	9.96611	Manufacture of basic pharmaceutical products	IT	Italy	0.343209	31980.4
ALBIOMA LE MOULE	16.3102	-61.3202	Production of electricity	FR	France	0.343209	2.1205e+07
Stabilimento di Pomigliano dArco	40.916	14.3897	Manufacture of air and spacecraft and related machinery	IT	Italy	0.34305	539902
Infrasite Griesheim GmbH (ehem. Clariant Produkte GmbH)	50.0929	8.58893	Sewerage	DE	Germany	0.340836	4.73513e+06
FISHFARM C, AQUACULTURE ZONE	35.8941	14.6709	Marine aquaculture	MT	Malta	0.340443	1.99039e+08
BST SPA	41.0396	14.3427	Manufacture of plastic packing goods	IT	Italy	0.339878	32142.5
Forties Charlie	57.7269	0.84745	Extraction of crude petroleum	UK	United Kingdom	0.3388	6.0984e+07
ETAR de Espinho - SIMRIA	40.9751	-8.64775	Sewerage	PT	Portugal	0.337937	3.45063e+07
RWZI ANTWERPEN - ZUID	51.1955	4.36993	Sewerage	BE	Belgium	0.337856	2.07098e+08
SICOR S.r.l. - Stabilimento di Santhià	45.4037	8.15859	Manufacture of basic pharmaceutical products	IT	Italy	0.334312	520551
LANXESS RUBBER	51.2394	4.33536	Manufacture of synthetic rubber in primary forms	BE	Belgium	0.333838	31571.3
ARKEMA (STATION TRAITEMENT FINALE)	49.12	6.71	Manufacture of other organic basic chemicals	FR	France	0.332842	2.12147e+08
Solumstrand avløpsanlegg	59.7113	10.2688	General public administration activities	NO	Norway	0.332336	9.8879e+07
olska Grupa Górnicza Sp.zo.o. Oddzia? KWK Wujek ruch ?l?sk	50.2481	18.9278	Mining of hard coal	PL	Poland	0.332046	16953.1
Flotta Terminal, Orkney	58.8403	-3.11158	Manufacture of refined petroleum products	UK	United Kingdom	0.331922	2.29026e+07
EDAR RANILLA	37.3677	-5.93048	Sewerage	ES	Spain	0.330159	2.00087e+08
RWZI Veenendaal	52.0382	5.52275	Sewerage	NL	Netherlands	0.329822	5.69924e+07
Wupperverband Kläranlage Kohlfurth	51.1852	7.11501	Sewerage	DE	Germany	0.328754	1.12457e+08
Beryl Alpha	59.5457	1.53791	Extraction of crude petroleum	UK	United Kingdom	0.327877	3.71182e+06
Grupa LOTOS S.A.	54.345	18.732	Manufacture of refined petroleum products	PL	Poland	0.32694	5.60377e+06
Mondi Dynäs AB	62.9742	17.7235	Manufacture of paper and paperboard	SE	Sweden	0.326601	1.67101e+08
Multiservizi SpA - depuratore di FALCONARA	43.6311	13.3769	Sewerage	IT	Italy	0.325457	7.03676e+07
Global Producer III FPSO	59.5619	1.65833	Extraction of crude petroleum	UK	United Kingdom	0.325355	2.39722e+06
Innsbrucker Kommunalbetriebe AG	47.2624	11.4452	Sewerage	AT	Austria	0.325352	2.11332e+08
Cistema Impiantistico Integrato - Depuratore consortile Loc. La Marinella	40.835	8.35738	Treatment and disposal of non-hazardous waste	IT	Italy	0.324698	9.56231e+07
LYNETTEFÆLLESSKABET I/S Damhusåen	55.6924	12.5703	Sewerage	DK	Denmark	0.32398	1.96075e+08
EDAR PUNTA UMBRÍA	37.205	-7.01	Sewerage	ES	Spain	0.323502	3.16762e+07
Dunfermline Sewage Treatment Works	56.0199	-3.40924	Sewerage	UK	United Kingdom	0.323137	9.90814e+07
Usine de dépollution de Romans sur Isère	45.05	5.03	Sewerage	FR	France	0.321764	4.28035e+07
ZV Nonprofit Kft.	48.2847	20.627	Treatment and disposal of non-hazardous waste	HU	Hungary	0.32001	503640
EDAR PALAMÓS	41.8789	3.14659	Sewerage	ES	Spain	0.319118	3.33624e+07
MCA	50.28	3.96	Manufacture of motor vehicles	FR	France	0.318464	30117.4
ADM Hamburg Aktiengesellschaft Werk Hamburg	53.5187	9.95292	Manufacture of oils and fats	DE	Germany	0.316268	29909.7
COMERCIAL INDUSTRIAL ARIES, S.A.	41.364	-0.871932	Manufacture of lime and plaster	ES	Spain	0.315021	4.27365e+06
Zak?ad Tychy	50.1064	19.0758	Manufacture of motor vehicles	PL	Poland	0.31462	29753.9
Vallviks Bruk	61.1882	17.1828	Manufacture of pulp	SE	Sweden	0.314164	1.65582e+08
Koneckie Zak?ady Odlewnicze S.A.	51.1924	20.4184	Casting of iron	PL	Poland	0.314097	16036.7
Hoogheemraadschap Hollands Noorderkwartier RWZI Geestmerambacht	52.6944	4.7372	Sewerage	NL	Netherlands	0.313351	7.14483e+07
MC CAIN ALIMENTAIRE SAS	48.98	4.24	Processing and preserving of potatoes	FR	France	0.312549	2.8865e+07
Mulingen, matfisk	65.1087	12.4422	Processing and preserving of ish, crustaceans and molluscs	NO	Norway	0.312213	1.85886e+08
JANSSEN PHARMACEUTICA	51.3084	4.86432	Manufacture of pharmaceutical preparations	BE	Belgium	0.311739	312732
Wodoci?gi i Kanalizacja w Opolu Sp. z o.o., Dzia? oczyszczania ?cieków	50.6764	17.9078	Sewerage	PL	Poland	0.311627	1.97901e+08
Buktodden NØ, matfisk	66.3082	13.4323	Marine aquaculture	NO	Norway	0.311423	1.86239e+08
AQUA" S.A.	-	49.8642	19.0452	Waste and waste water management	PL	Poland	0.311316
Camberley Stw	51.3281	-0.769943	Sewerage	UK	United Kingdom	0.31114	1.06856e+08
EDAR ALCOI	38.7161	-0.444946	Sewerage	ES	Spain	0.31113	7.98512e+07
Thistle Alpha	61.363	1.57976	Extraction of crude petroleum	UK	United Kingdom	0.310921	1.61152e+07
RAFFINERIA SARPOM DI TRECATE	45.4378	8.78917	Manufacture of refined petroleum products	IT	Italy	0.31041	4.11318e+07
Allanfearn Sewage Treatment Works	57.4998	-4.14944	Sewerage	UK	United Kingdom	0.309832	8.6365e+07
ANWIL S.A.	52.7062	18.9654	Manufacture of fertilisers and nitrogen compounds	PL	Poland	0.307383	1.56774e+08
Heidrun	65.3256	7.31569	Extraction of crude petroleum	NO	Norway	0.307274	378823
Vestolit GmbH	51.6779	7.10306	Manufacture of plastics in primary forms	DE	Germany	0.307231	0
Rwe Npower Plc, Didcot B Power Station	51.6236	-1.26902	Production of electricity	UK	United Kingdom	0.307222	5.83312e+06
ASFALTOS ESPAÑOLES	41.1063	1.2169	Manufacture of refined petroleum products	ES	Spain	0.307215	520888
Carbosulcis SpA	39.2125	8.43556	Mining of hard coal	IT	Italy	0.307209	483495
Multiservizi SpA - depuratore di ANCONA	43.6097	13.4958	Sewerage	IT	Italy	0.305637	7.21735e+07
Stadtverwaltung Erfurt / Klärwerk Erfurt	51.041	10.983	Sewerage	DE	Germany	0.305581	1.05957e+08
AMCOR FLEXIBLE FROGES	45.26	5.92	Manufacture of light metal packaging	FR	France	0.305286	28871.1
Andrew	58.0469	1.40274	Extraction of crude petroleum	UK	United Kingdom	0.305112	7.71133e+07
Tønsberg renseanlegg	59.262	10.4983	Sewerage	NO	Norway	0.304745	1.08417e+08
STEP - CAEN	49.16	-0.31	Sewerage	FR	France	0.303981	1.78582e+08
PPG Industries Delfzijl B.V.	53.3029	6.98614	Manufacture of other inorganic basic chemicals	NL	Netherlands	0.303584	670992
Garpenbergsgruvan	60.3118	16.1899	Mining of other non-ferrous metal ores	SE	Sweden	0.302983	2.78672e+07
Renault Douai - Usine Georges Besse	50.38	3.09	Manufacture of motor vehicles	FR	France	0.302498	7.11569e+06
Shearwater	57.0316	1.95381	Extraction of crude petroleum	UK	United Kingdom	0.29903	1.65673e+08
Icimendue s.r.l.	41.0333	14.2833	Manufacture of plastic packing goods	IT	Italy	0.294305	27832.6
Amcor Flexibles Portugal, Lda	41.0302	-8.55395	Manufacture of corrugated paper and paperboard and of containers of paper and paperboard	PT	Portugal	0.293206	27728.8
Ytre Jøvik, matfisk	69.4205	17.3375	Processing and preserving of ish, crustaceans and molluscs	NO	Norway	0.292411	1.70957e+08
Rosier Nederland B.V.	51.2212	3.79978	Manufacture of fertilisers and nitrogen compounds	NL	Netherlands	0.291849	459320
Ford - Werke GmbH	51.0092	6.95644	Manufacture of motor vehicles	DE	Germany	0.291559	27573
EXXONMOBIL CHEMICAL BELGIUM MEERHOUT POLYMERS PLANT	51.1045	5.05334	Manufacture of plastics in primary forms	BE	Belgium	0.29101	27521.1
IMPIANTO DI RECUPERO, TRATTAMENTO E SMALTIMENTO RU E DEPURAZIONE ACQUE REFLUE	39.499	8.78028	Treatment and disposal of non-hazardous waste	IT	Italy	0.290625	3.7382e+07
OMV Werk Burghausen	48.193	12.8365	Manufacture of refined petroleum products	DE	Germany	0.29059	7.50928e+06
STABILIMENTO DI DUINO	45.7933	13.5831	Manufacture of paper and paperboard	IT	Italy	0.290429	1.0157e+08
REFRESCO LE QUESNOY	50.25	3.62	Manufacture of fruit and vegetable juice	FR	France	0.2903	1.69723e+08
Impianto di depurazione di Jesolo	45.5061	12.6172	Sewerage	IT	Italy	0.290068	4.55429e+07
ETAR Alverca	38.8842	-9.03845	Sewerage	PT	Portugal	0.289738	8.00525e+07
RWZI Arnhem-Zuid	51.9673	5.85477	Sewerage	NL	Netherlands	0.289605	5.96832e+07
EDAR DE SANLUCAR DE BARRAMEDA	36.8	-6.36	Water collection, treatment and supply	ES	Spain	0.289308	460412
CASSINO PLANT	41.4823	13.7563	Manufacture of motor vehicles	IT	Italy	0.288814	27313.3
Daimler AG Mercedes-Benz Werk Wörth	49.0473	8.29304	Manufacture of motor vehicles	DE	Germany	0.288236	4.75198e+06
EDAR GIRONA	42.0272	2.83318	Sewerage	ES	Spain	0.286825	6.65946e+07
Esher Stw	51.3817	-0.370459	Sewerage	UK	United Kingdom	0.286818	1.06667e+08
CELANESE PRODUCTION BELGIUM	50.883	5.65271	Manufacture of man-made fibres	BE	Belgium	0.286618	27105.6
FINA ANTWERP OLEFINS	51.2578	4.33097	Manufacture of other organic basic chemicals	BE	Belgium	0.286123	27058.9
Fife Ethylene Plant	56.0936	-3.30912	Manufacture of other organic basic chemicals	UK	United Kingdom	0.285794	27027.8
Poole Stw	50.7418	-1.99145	Sewerage	UK	United Kingdom	0.285693	9.83519e+07
AQUAPUR MULTISERVIZI S.P.A.	43.8208	10.6003	Sewerage	IT	Italy	0.285268	3.9802e+07
Irving Oil Whitegate Refinery Limited	51.8201	-8.24725	Manufacture of refined petroleum products	IE	Ireland	0.285152	222384
STABILIMENTO DI SETTALA	45.4247	9.39222	Manufacture of basic pharmaceutical products	IT	Italy	0.28497	26949.9
Anasuria	57.2072	0.80972	Extraction of crude petroleum	UK	United Kingdom	0.282918	1.26969e+08
EDAR SAN JERONIMO II	37.4311	-5.98813	Sewerage	ES	Spain	0.282448	1.6571e+08
RWZI Nieuwegein	52.0039	5.07054	Sewerage	NL	Netherlands	0.282164	5.88717e+07
UNITED UTILITIES WATER PLC,CREWE	53.1125	-2.49908	Sewerage	UK	United Kingdom	0.281808	2.56975e+06
Burnaston Vehicle Manufacturing Plant	52.8722	-1.56462	Manufacture of motor vehicles	UK	United Kingdom	0.281685	4.80587e+06
AWZI Lelystad	52.5029	5.49914	Sewerage	NL	Netherlands	0.281035	5.90699e+07
KRONOSPAN Riga SIA	57.0198	24.0598	Manufacture of veneer sheets and wood-based panels	LV	Latvia	0.27948	26430.6
UCB - USINE CHIMIQUE DE BERRE	43.5	5.16	Manufacture of other organic basic chemicals	FR	France	0.279286	4.93741e+07
TALLINNA VESI, AS, Paljassaare reoveepuhastusjaam	59.469	24.7058	Sewerage	EE	Estonia	0.278915	1.91517e+08
Zinkgruvan Mining AB	58.8132	15.1085	Mining of other non-ferrous metal ores	SE	Sweden	0.278401	5.92218e+07
PLANT GIAMBATTISTA VICO	40.9281	14.3833	Manufacture of motor vehicles	IT	Italy	0.278381	59663.8
MS UTILITIES & SERVICES a.s.	49.8925	18.353	Steam and air conditioning supply	CZ	Czech Republic	0.278205	1.62152e+08
FÁBRICA DE GUADARRANQUE (IVQ)	36.2043	-5.40969	Manufacture of other organic basic chemicals	ES	Spain	0.278163	3.47635e+07
DEPURATORE ACQUE REFLUE URBANE DI CREMA - SERIO 1	45.3619	9.68861	Sewerage	IT	Italy	0.277795	1.01063e+08
K+S - Werk Sigmundshall	52.4209	9.36752	Mining of chemical and fertiliser minerals	DE	Germany	0.277297	7.95063e+07
Indre Bringenes, matfisk	69.4823	17.5716	Marine aquaculture	NO	Norway	0.277115	1.66277e+08
Kråkholmen, matfisk	64.6025	10.8541	Marine aquaculture	NO	Norway	0.277115	1.66271e+08
Kläranlage Kamen- Körnebach, Lippeverband	51.5821	7.66823	Sewerage	DE	Germany	0.276557	8.61389e+07
CINTAS ADHESIVAS UBIS, S.A.	43.2619	-1.94779	Manufacture of paper stationery	ES	Spain	0.276185	26119
Ruhrverband Kläranlage Essen-Süd	51.4044	7.07893	Sewerage	DE	Germany	0.274338	7.86508e+07
CROWN EMBALAJES ESPAÑA, S.L.U.	42.1983	-8.77167	Treatment and coating of metals	ES	Spain	0.274162	13997.8
STEP - Cap Sicié (AmphitriA)	43.08	5.87	Sewerage	FR	France	0.273326	1.84492e+08
Buholmen, matfisk	60.0209	5.08152	Marine aquaculture	NO	Norway	0.273146	1.59694e+08
Wargrave Stw	51.492	-0.879333	Sewerage	UK	United Kingdom	0.272716	9.19637e+07
Källby avloppsreningsverk	55.6955	13.1619	Sewerage	SE	Sweden	0.272465	1.69615e+08
Rožnov pod Radhošt?m	49.4628	18.1263	Steam and air conditioning supply	CZ	Czech Republic	0.27224	5.39299e+07
Ytre Stræte, matfisk	68.7195	17.1388	Marine aquaculture	NO	Norway	0.271836	1.63084e+08
OLON SpA - Stabilimento di Settimo T.se	45.1411	7.77111	Manufacture of basic pharmaceutical products	IT	Italy	0.271614	6.43552e+07
CARGILL	51.1384	3.78423	Manufacture of oils and fats	BE	Belgium	0.270694	25599.8
Basell Polyolefine GmbH Werk Wesseling	50.8327	6.94407	Manufacture of plastics in primary forms	DE	Germany	0.270322	7.71599e+07
Oterneset, matfisk	68.9297	16.7014	Research and experimental development on biotechnology	NO	Norway	0.270251	1.61353e+08
Radomskie Przedsi?biorstwo Energetyki Cieplnej RADPEC" S.A.	-	51.3566	21.106	Energy sector	PL	Poland	0.269391
Kjeahola, matfisk	59.2933	6.0729	Marine aquaculture	NO	Norway	0.269197	1.61535e+08
Steinflesa, matfisk	65.1345	11.5156	Marine aquaculture	NO	Norway	0.269197	1.61507e+08
Impianto di depurazione di LAVIS	46.152	11.1051	Treatment and disposal of non-hazardous waste	IT	Italy	0.268608	2.75751e+07
EDAR CASTELL-PLATJA D´ARO	41.8091	3.03018	Sewerage	ES	Spain	0.268524	3.42706e+07
RWZI GENT	51.0553	3.68652	Sewerage	BE	Belgium	0.267438	1.61901e+08
Eurawasser Nord GmbH	54.1035	12.0945	Sewerage	DE	Germany	0.267413	8.80698e+07
Bunge Deutschland GmbH	49.5069	8.45028	Manufacture of oils and fats	DE	Germany	0.2674	25288.2
Magnus	61.6196	1.30543	Extraction of crude petroleum	UK	United Kingdom	0.267084	5.10348e+07
Gulestø, matfisk	61.758	5.06988	Marine aquaculture	NO	Norway	0.266558	1.59919e+08
Corby Stw	52.4905	-0.667077	Sewerage	UK	United Kingdom	0.266215	5.33391e+07
PSA Peugeot Citroën Site de Mulhouse	47.74	7.32	Manufacture of motor vehicles	FR	France	0.265753	25132.4
YARA TERTRE sa-nv - CETPROBEL sa	50.48	3.7986	Manufacture of fertilisers and nitrogen compounds	BE	Belgium	0.265671	6.02342e+07
Koksownia Przyja??	50.3401	19.3372	Manufacture of coke oven products	PL	Poland	0.265384	415160
Tristeinen, matfisk	63.8689	9.61918	Freshwater aquaculture	NO	Norway	0.265229	1.55065e+08
Balder	59.191	2.3858	Extraction of crude petroleum	NO	Norway	0.264652	2.31133e+06
Endreset, matfisk	63.0297	7.71373	Marine aquaculture	NO	Norway	0.263919	1.58359e+08
Bunge Netherlands BV	52.4016	4.86474	Manufacture of oils and fats	NL	Netherlands	0.262458	24820.9
Zak?ad Wodoci?gów i Kanalizacji w Pruszkowie	52.1839	20.7781	Sewerage	PL	Poland	0.262066	1.53242e+08
Luso Finsa - Indústria e Comércio de Madeiras, S.A.	40.5502	-7.83979	Manufacture of veneer sheets and wood-based panels	PT	Portugal	0.262	4034.34
Douglas	53.5381	-3.57556	Extraction of crude petroleum	UK	United Kingdom	0.261832	1.77372e+06
Workington Boardmill	54.6669	-3.54578	Manufacture of paper and paperboard	UK	United Kingdom	0.261658	1.60016e+08
EDAR FIGUERES	42.2691	2.9756	Sewerage	ES	Spain	0.261391	8.72342e+07
AWZI Almere	52.3996	5.24615	Sewerage	NL	Netherlands	0.260464	3.96693e+07
Impianto di depurazione di Caorle	45.6162	12.8881	Sewerage	IT	Italy	0.260116	3.05695e+07
Basingstoke Stw	51.2919	-1.02619	Sewerage	UK	United Kingdom	0.259991	8.83666e+07
GlaxoSmithKline Site	55.5957	-4.62844	Manufacture of basic pharmaceutical products	UK	United Kingdom	0.259713	24561.2
Langås, matfisk	70.0106	19.6666	Marine aquaculture	NO	Norway	0.259696	1.55823e+08
RWZI DEURNE	51.2178	4.44453	Sewerage	BE	Belgium	0.259179	1.59907e+08
Beverage Business, Botcherby	54.8886	-2.9085	Manufacture of light metal packaging	UK	United Kingdom	0.259164	24509.3
VEO Vulkan-Energiewirtschaft - Oderbrücke GmbH	52.1628	14.6334	Production of electricity	DE	Germany	0.259051	1.49586e+08
Varden, matfisk	63.6357	9.18647	Marine aquaculture	NO	Norway	0.258904	1.55343e+08
Toppsund V, matfisk	68.9116	16.2927	Marine aquaculture	NO	Norway	0.258641	1.55183e+08
ECONET SRL	38.939	16.2784	Treatment and disposal of hazardous waste	IT	Italy	0.258576	464291
Rwe Npower Plc, Great Yarmouth Power Station	52.585	1.73143	Production of electricity	UK	United Kingdom	0.258568	406941
Lincoln(Canwick) Stw	53.2256	-0.506398	Sewerage	UK	United Kingdom	0.257571	3.53854e+07
AIDE - STEP de Wegnez	50.5722	5.8305	Sewerage	BE	Belgium	0.25603	1.49665e+08
RWZI Schelluinen	51.8437	4.93543	Sewerage	NL	Netherlands	0.256016	3.89425e+06
Beitveit, matfisk	62.1413	5.3397	Marine aquaculture	NO	Norway	0.256001	1.53607e+08
PYHÄSALMI MINE OY, Pyhäsalmen kaivos, Pyhäjärvi	63.6595	26.0419	Mining of other non-ferrous metal ores	FI	Finland	0.255464	1.49356e+08
Louis Dreyfus Company Wittenberg GmbH	51.8711	12.5769	Manufacture of oils and fats	DE	Germany	0.254222	24042
SUEZ RR IWS Chemicals France site de ROUSSILLON	45.37	4.81	Treatment and disposal of hazardous waste	FR	France	0.253457	4.3745e+06
Juvika B, matfisk	61.8957	5.6331	Marine aquaculture	NO	Norway	0.253098	1.51864e+08
Lappeenrannan Lämpövoima Oy, Toikansuon jätevedenpuhdistamo	61.0423	28.1891	Sewerage	FI	Finland	0.252372	5.64956e+07
Veolia Es Cleanaway (Uk) Limited, Ellesmere Port Incinerator	53.2778	-2.87128	Treatment and disposal of hazardous waste	UK	United Kingdom	0.252159	8.882e+06
STABILIMENTO N. 3	45.4164	9.38417	Manufacture of basic pharmaceutical products	IT	Italy	0.251169	23689.4
Øksningen, matfisk	65.1392	12.3197	Processing and preserving of ish, crustaceans and molluscs	NO	Norway	0.250714	1.46579e+08
SC KASTAMONU ROMANIA SA	46.777	24.739	Manufacture of other builders' carpentry and joinery	RO	Romania	0.250379	23678.5
EYDAP S.A. - METAMORFOSI WASTEWATER TREATMENT PLANT	38.078	23.7751	Sewerage	EL	Greece	0.250294	1.60976e+08
ELKEM SILICONES FRANCE SAS Etablissement de StFons	45.7	4.85	Manufacture of plastics in primary forms	FR	France	0.250124	424045
Daimler AG Mercedes Benz Werk Rastatt, PKW-Werk	48.8593	8.18324	Manufacture of motor vehicles	DE	Germany	0.249829	23626.6
IDEA - STEP de Wasmuel	50.4504	3.8393	Sewerage	BE	Belgium	0.249405	1.50425e+08
Kläranlage Dortmund-Scharnhorst, Lippeverband	51.5361	7.52242	Sewerage	DE	Germany	0.248962	1.57087e+08
COMERCIAL E INDUSTRIAL ARIES	41.3382	1.86465	Manufacture of lime and plaster	ES	Spain	0.247906	3.34278e+06
Polska Grupa Górnicza S.A. Oddzia? KWK Piast- Ziemowit Ruch Piast	50.083	19.1648	Mining of hard coal	PL	Poland	0.247239	12623.2
Power Oil Rostock GmbH	54.1506	12.1206	Manufacture of oils and fats	DE	Germany	0.247084	23366.9
Buarøy, matfisk	60.2201	5.21455	Marine aquaculture	NO	Norway	0.247028	1.4822e+08
Uddebo avloppsreningsverk	65.5553	22.2162	Sewerage	SE	Sweden	0.246452	2.76739e+07
IMPIANTO DI DEPURAZIONE DI ROVIGO (RO)	45.0569	11.7922	Treatment and disposal of non-hazardous waste	IT	Italy	0.246259	9.11361e+06
Husfjord, matfisk	70.5495	22.9559	Marine aquaculture	NO	Norway	0.245181	1.47112e+08
Abwasserverband An der Traisen""	48.3632	15.7644	Sewerage	AT	Austria	0.244908	1.43185e+08
DAEWOO MANGALIA HEAVY INDUSTRIES	43.8002	28.5668	Treatment and coating of metals	RO	Romania	0.244888	23159.2
PGE Górnictwo i Energetyka Konwencjonalna S.A., Oddzia? Elektrociep?owania Kielce	50.8978	20.6164	Steam and air conditioning supply	PL	Poland	0.244098	12462.8
EDAR GALINDO	43.3089	-2.99471	Sewerage	ES	Spain	0.243545	1.16177e+08
Bnfl Springfields	53.7767	-2.80496	Processing of nuclear fuel	UK	United Kingdom	0.243111	5.82653e+07
Saint Gobain Building Distribution (ROI) Limited T/a PDM	53.2456	-6.53406	Sawmilling and planing of wood	IE	Ireland	0.243085	3787.61
STEP - LE MANS - La Chauvinière	47.98	0.2	Sewerage	FR	France	0.242866	1.65485e+08
UDEP - Chambéry	45.58	5.9	Sewerage	FR	France	0.242721	1.89456e+08
RWZI Amersfoort	52.1742	5.34863	Sewerage	NL	Netherlands	0.242459	5.52713e+07
Daimler AG , Mercedes Benz Werk Bremen	53.064	8.90779	Manufacture of motor vehicles	DE	Germany	0.242142	22899.6
RWZI Horstermeer (HH Amstel, Gooi en Vechtstreek)	52.258	5.08567	Sewerage	NL	Netherlands	0.24141	5.40133e+07
EDAR LLORET DE MAR	41.7157	2.82315	Sewerage	ES	Spain	0.241397	2.63378e+07
Alvheim	59.5669	1.99679	Extraction of crude petroleum	NO	Norway	0.241004	918459
ISDND de Borde Matin	45.42	4.32	Treatment and disposal of non-hazardous waste	FR	France	0.240903	379140
Sicad S.p.A.	45.6018	8.99458	Other manufacturing n.e.c.	IT	Italy	0.240495	22743.8
CAMBREX PROFARMACO MILANO S.R.L.	45.419	9.3899	Manufacture of pharmaceutical preparations	IT	Italy	0.23995	50107.7
Storskjeret, matfisk	63.2699	8.22828	Marine aquaculture	NO	Norway	0.239902	1.43947e+08
Årøya, matfisk	69.6633	20.3149	Other research and experimental development on natural sciences and engineering	NO	Norway	0.2399	1.43181e+08
IMPIANTO DEPURATIVO DI BARI OVEST	41.1258	16.8122	Sewerage	IT	Italy	0.239629	1.40099e+08
Kläranlage Mannheim	49.5655	8.42569	Sewerage	DE	Germany	0.239563	1.50268e+08
AustroCel Hallein GmbH	47.6758	13.1087	Manufacture of paper and paperboard	AT	Austria	0.238809	1.66929e+08
Reinhalteverband Großraum Salzburg Stadt u.Umlandg	47.8574	13.0038	Sewerage	AT	Austria	0.238745	1.65018e+08
Daimler AG Mercedes-Benz Werk Sindelfingen	48.6999	8.9961	Manufacture of motor vehicles	DE	Germany	0.23775	22484.2
NRA (Nedre Romerike avløpsanlegg)	59.954	11.0239	Sewerage	NO	Norway	0.237354	6.05495e+07
Kattholmen, matfisk	63.0553	7.69532	Marine aquaculture	NO	Norway	0.23699	1.38556e+08
F ritz Winter Eisengießerei GmbH & Co. KG	50.8189	9.01114	Casting of iron	DE	Germany	0.236571	25219.7
Estonian Cell, AS, Kunda haavapuitmassitehas	59.5021	26.5509	Manufacture of pulp	EE	Estonia	0.235511	1.31786e+08
Stabilimento di Corteolona	45.1581	9.37917	Operation of dairies and cheese making	IT	Italy	0.235347	3.17616e+07
Suholmen, matfisk	63.4949	8.02235	Marine aquaculture	NO	Norway	0.234888	1.40937e+08
BP Europa SE BP Lingen	52.5619	7.31181	Manufacture of refined petroleum products	DE	Germany	0.23481	320450
Deutsche Benkert GmbH & Co. KG	51.5492	7.24256	Other printing	DE	Germany	0.234455	22172.6
InfraStruktur Neuss AöR, Kläranlage Neuss Ost	51.1759	6.71078	Sewerage	DE	Germany	0.233861	5.84146e+07
Slettnesfjord, matfisk	70.6255	23.1079	Marine aquaculture	NO	Norway	0.233832	1.40303e+08
Brent Bravo	61.0558	1.71306	Extraction of crude petroleum	UK	United Kingdom	0.232967	366650
Goliat	71.2883	22.3188	Extraction of crude petroleum	NO	Norway	0.232724	114376
Alpheus WWTP at Glaxosmithkline	55.5948	-4.62996	Water collection, treatment and supply	UK	United Kingdom	0.231854	1.4299e+08
DEPURATORE RONCOCESI	44.6984	10.6357	Sewerage	IT	Italy	0.230688	1.44044e+08
FLUXEL Lavéra	43.38	5.04	Other manufacturing n.e.c.	FR	France	0.23063	17831.6
RWZI Terwolde	52.2607	6.12397	Sewerage	NL	Netherlands	0.230378	1.97512e+07
Istervika, matfisk	65.4469	12.5618	Marine aquaculture	NO	Norway	0.229609	1.37772e+08
HYDRO ALUMINIUM EXTRUSION SERVICE	48.43	1.45	Aluminium production	FR	France	0.229291	11706.8
CORIMA TECHNOLOGIES SAS	44.75	4.8	Manufacture of tools	FR	France	0.229011	1.22969e+08
Multiservizi SpA - depuratore di JESI	43.5503	13.3006	Sewerage	IT	Italy	0.228619	5.39749e+07
Sullom Voe Terminal	60.4665	-1.27889	Support activities for petroleum and natural gas extraction	UK	United Kingdom	0.228542	4.68484e+06
Gässlösa avloppsreningsverk	57.7051	12.9264	Sewerage	SE	Sweden	0.22845	5.13297e+07
AMURRIO FERROCARRIL Y EQUIPOS S.A.	43.0498	-2.99971	Manufacture of railway locomotives and rolling stock	ES	Spain	0.227507	3544.89
Volkswagen AG	52.4179	9.6651	Manufacture of motor vehicles	DE	Germany	0.226768	21445.7
Zak?ady Mechaniczne BUMAR-?AB?DY" S.A."	50.3615	18.6141	Manufacture of weapons and ammunition	PL	Poland	0.225402	4.22142e+06
STEU - CANNES AQUAVIVA""	43.53	6.91	Water collection, treatment and supply	FR	France	0.224943	1.31291e+08
PCAS	45.6	5.27	Manufacture of other organic basic chemicals	FR	France	0.224572	21237.9
Norilsk Nickel Harjavalta Oy	61.3181	22.1226	Manufacture of other fabricated metal products n.e.c.	FI	Finland	0.224543	1.47631e+08
Lille Åsvær, matfisk	66.2299	12.3175	Marine aquaculture	NO	Norway	0.224331	1.34602e+08
Kasteberget, matfisk	68.7913	16.914	Marine aquaculture	NO	Norway	0.224067	1.34442e+08
Reitholmen, matfisk	63.6172	9.1311	Marine aquaculture	NO	Norway	0.223803	1.34287e+08
RAG SB BT / WH Walsum Wasserhaltung Walsum	51.526	6.71974	Mining of hard coal	DE	Germany	0.223531	1.30687e+08
Store Kobbøy, matfisk	70.9116	25.3249	Marine aquaculture	NO	Norway	0.222748	1.33653e+08
Hjartøy Ø, matfisk	67.6562	15.1186	Marine aquaculture	NO	Norway	0.22222	1.33333e+08
RAFFINERIA DI TARANTO	40.4844	17.185	Manufacture of refined petroleum products	IT	Italy	0.221772	20973.1
BUNGE IBERICA	41.3608	2.16976	Manufacture of margarine and similar edible fats	ES	Spain	0.221641	47256.3
Nørholmen, matfisk	63.3389	8.2718	Marine aquaculture	NO	Norway	0.221428	1.32859e+08
Skjerholmen N, matfisk	60.25	5.17448	Marine aquaculture	NO	Norway	0.2209	1.32545e+08
Storvika, matfisk	70.8712	25.4463	Marine aquaculture	NO	Norway	0.220364	1.28835e+08
Zabrza?skie Przedsi?biorstwo Wodoci?gów i Kanalizacji Sp. z o.o., Oczyszczalnia ?cieków ?RÓDMIE?CIE	50.3099	18.7486	Sewerage	PL	Poland	0.220177	1.33442e+08
Volkswagen Pozna? Sp. z o.o.	52.4098	17.0315	Manufacture of motor vehicles	PL	Poland	0.219081	20718.7
Korsnes, matfisk	69.9869	19.9316	Marine aquaculture	NO	Norway	0.218253	1.27601e+08
Elgin-PUQ	57.0111	1.83624	Extraction of crude petroleum	UK	United Kingdom	0.218082	2.91942e+06
Kjeiprød, matfisk	68.7853	17.643	Marine aquaculture	NO	Norway	0.217997	1.30803e+08
Przedsi?biorstwo Wodoci?gów i Kanalizacji Sp. z o. o. w Gdyni, Oczyszczalnia ?cieków D?bogórze""	54.5786	18.4308	Sewerage	PL	Poland	0.217734	1.33903e+08
Trettevik, matfisk	69.5118	18.022	Marine aquaculture	NO	Norway	0.217469	1.30483e+08
Energocentrum Vítkovice, a.s.	49.816	18.2733	Steam and air conditioning supply	CZ	Czech Republic	0.217094	341670
EDAR EL BOBAR	36.8235	-2.42247	Sewerage	ES	Spain	0.216941	4.73415e+07
RAMONDIN CÁPSULAS, S.A.	42.4982	-2.49079	Manufacture of light metal packaging	ES	Spain	0.216336	20459
Matvika, matfisk	67.528	15.3597	Marine aquaculture	NO	Norway	0.215886	1.29535e+08
IMPIANTO DI DEPURAZIONE DI THIENE ASTICO""	45.6647	11.4858	Water collection, treatment and supply	IT	Italy	0.215806	1.49903e+08
RWZI Zwolle	52.5087	6.04935	Sewerage	NL	Netherlands	0.215614	1.26058e+08
EQIOM	47.12	5.55	Manufacture of cement	FR	France	0.215552	3358.61
Borealis Chimie - Usine de Grand Quevilly	49.4	1.04	Manufacture of fertilisers and nitrogen compounds	FR	France	0.21479	338043
ETAR Seixal	38.6323	-9.07268	Sewerage	PT	Portugal	0.214115	1.31679e+08
Klärwerk Steinhäule	48.4249	10.0308	Sewerage	DE	Germany	0.213791	1.35339e+08
ZKA Konstanz	47.6778	9.14197	Sewerage	DE	Germany	0.21297	1.37322e+08
Sessøya, matfisk	69.7467	18.2486	Marine aquaculture	NO	Norway	0.212191	1.27318e+08
SC ANTIBIOTICE SA	47.1747	27.4886	Manufacture of basic pharmaceutical products	RO	Romania	0.211943	20043.6
SKA PFORZHEIM	48.9017	8.73514	Sewerage	DE	Germany	0.2116	1.36422e+08
Årberg, matfisk	69.1959	16.916	Marine aquaculture	NO	Norway	0.210607	1.2637e+08
VERALLIA	45.69	-0.33	Manufacture of hollow glass	FR	France	0.210384	1.3364e+08
RWZI Elburg	52.4581	5.83394	Sewerage	NL	Netherlands	0.210133	3.92619e+07
Cameronbridge Distillery	56.1897	-3.05486	Distilling, rectifying and blending of spirits	UK	United Kingdom	0.209954	9.43104e+07
Beryl Bravo	59.6103	1.51302	Extraction of crude petroleum	UK	United Kingdom	0.209804	5.63696e+07
Pundsvik, matfisk	68.4175	16.7913	Marine aquaculture	NO	Norway	0.209288	1.25576e+08
Fjellbukt AKVA	69.9045	21.8768	Marine aquaculture	NO	Norway	0.20876	1.25256e+08
SC Fin Eco SA	45.6668	25.6622	Treatment and disposal of non-hazardous waste	RO	Romania	0.207551	19628.2
APERAM Stainless France - Site dIsbergues	50.61	2.45	Manufacture of basic iron and steel and of ferro-alloys	FR	France	0.207366	326359
SANOFI CHIMIE	45.65	3.73	Manufacture of basic pharmaceutical products	FR	France	0.20698	69270.8
Sappi Finland Operations Oy, Kirkniemen paperitehdas	60.1917	23.9409	Manufacture of paper and paperboard	FI	Finland	0.206905	1.20966e+08
RWZI Sleeuwijk	51.8154	4.92922	Sewerage	NL	Netherlands	0.206652	1.63286e+07
Slåttvika, matfisk	65.5239	12.545	Marine aquaculture	NO	Norway	0.206649	1.23988e+08
Sappi Maastricht BV	50.8577	5.69424	Manufacture of paper and paperboard	NL	Netherlands	0.206598	325150
Albemarle Catalysts Company B.V.	52.3846	4.94024	Manufacture of other chemical products n.e.c.	NL	Netherlands	0.206321	520528
ENTEGA Abwasserreinigung GmbH & Co. KG	49.89	8.62708	Sewerage	DE	Germany	0.206214	1.1967e+08
Sandholmane, matfisk	62.7966	6.67125	Marine aquaculture	NO	Norway	0.206113	1.20503e+08
PIATTAFORMA AMBIENTALE	45.4364	12.2583	Treatment and disposal of non-hazardous waste	IT	Italy	0.205966	3.53923e+07
Impianto di depurazione di PIETRAMURATA	46.0125	10.9525	Treatment and disposal of non-hazardous waste	IT	Italy	0.204806	322330
Uppsala Avloppsreningsverk	59.8437	17.6568	Sewerage	SE	Sweden	0.204259	5.46921e+07
STEP - Petite Californie	47.17	-1.54	Sewerage	FR	France	0.204045	1.18676e+08
Mirafiori Plant	45.0303	7.63111	Manufacture of motor vehicles	IT	Italy	0.203529	19415.7
Aquasytems d.o.o., C?N Maribor	46.5098	15.7136	Water collection, treatment and supply	SI	Slovenia	0.203424	1.24401e+08
DIPHARMA Francis Srl- sito di Mereto di Tomba	46.0372	13.0569	Manufacture of basic pharmaceutical products	IT	Italy	0.20324	318495
GE Avio S.r.l - Sito di Pomigliano dArco	40.9094	14.3875	Manufacture of air and spacecraft and related machinery	IT	Italy	0.20314	2.771e+07
ERAMET NORWAY AS, Sauda	59.647	6.36083	Manufacture of basic iron and steel and of ferro-alloys	NO	Norway	0.201362	8.49635e+06
SWISS KRONO GmbH	53.1487	12.3826	Manufacture of veneer sheets and wood-based panels	DE	Germany	0.201275	98919.8
Bremnessvaet, matfisk	63.3979	8.21432	Marine aquaculture	NO	Norway	0.201106	1.20663e+08
DIPHARMA FRANCIS SRL	45.5833	9.03333	Manufacture of basic pharmaceutical products	IT	Italy	0.200413	18953.2
AG der Dillinger Hüttenwerke	49.3572	6.75414	Manufacture of basic iron and steel and of ferro-alloys	DE	Germany	0.200027	1.69337e+07
Woodhouse Mill Stw	53.3679	-1.34996	Treatment and disposal of non-hazardous waste	UK	United Kingdom	0.199734	1.25747e+08
sito di Brindisi	40.6347	10.0097	Treatment and disposal of non-hazardous waste	IT	Italy	0.199708	324632
Kläranlage Fürth	49.4907	10.9875	Sewerage	DE	Germany	0.199572	1.28695e+08
VOLKSWAGEN NAVARRA, S.A.	42.8107	-1.69344	Manufacture of motor vehicles	ES	Spain	0.199314	18849.3
AmperVerband	48.2338	11.3605	Sewerage	DE	Germany	0.199296	1.28523e+08
Franz Wiltmann GmbH & Co. KG Westfälische Fleischwarenfabrik	52.008	8.10502	Production of meat and poultry meat products	DE	Germany	0.19925	3104.6
YARA ITALIA SPA - STABILIMENTO DI FERRARA	44.8536	11.5914	Manufacture of fertilisers and nitrogen compounds	IT	Italy	0.199169	2.35723e+08
Aurubis Belgium	51.1792	4.87937	Copper production	BE	Belgium	0.198572	1.14994e+07
Sladorana d.o.o,- 01	45.0883	18.6927	Manufacture of sugar	HR	Croatia	0.198216	18745.5
Rongøy, matfisk og skalldyr	60.5093	4.9317	Marine aquaculture	NO	Norway	0.198203	1.18927e+08
SKA REUTLINGEN-WEST	48.5036	9.16522	Sewerage	DE	Germany	0.197662	1.27468e+08
Toppsund Ø, matfisk	68.8637	16.403	Marine aquaculture	NO	Norway	0.197411	1.18447e+08
Wisbech W.Walton Stw	52.7049	0.156492	Sewerage	UK	United Kingdom	0.197005	3.28375e+07
Leite, matfisk	63.036	7.67812	Marine aquaculture	NO	Norway	0.19662	1.17973e+08
Preem AB Preemraff Göteborg	57.7106	11.8238	Manufacture of refined petroleum products	SE	Sweden	0.196463	166488
EDAR SABADELL RIU SEC	41.5178	2.10186	Sewerage	ES	Spain	0.196213	1.9527e+08
Skjervøy V, matfisk	70.0437	20.9496	Marine aquaculture	NO	Norway	0.195828	1.17499e+08
Honda of the UK Manufacturing Ltd	51.5935	-1.74098	Manufacture of motor vehicles	UK	United Kingdom	0.195471	18485.8
Bath Saltford Stw	51.4174	-2.44861	Sewerage	UK	United Kingdom	0.194579	3.66026e+07
Esso Norge, Slagentangen	59.3211	10.5136	Manufacture of refined petroleum products	NO	Norway	0.194552	5.91784e+06
EDAR FUENGIROLA	36.5311	-4.6405	Sewerage	ES	Spain	0.194519	2.84599e+07
Brettingen, matfisk	63.3582	8.23727	Marine aquaculture	NO	Norway	0.194508	1.16705e+08
Djupevika, matfisk	60.0358	5.34222	Marine aquaculture	NO	Norway	0.194501	1.13714e+08
RAG SB BT / WH Carolinenglück Wasserhaltung Carolinenglück	51.4929	7.18235	Mining of hard coal	DE	Germany	0.194308	1.1167e+08
Station du Grand Nancy située à MAXEVILLE	48.7	6.15	Sewerage	FR	France	0.194241	1.27192e+08
PEUGEOT CITROËN POISSY SNC	48.92	2.02	Manufacture of motor vehicles	FR	France	0.194238	1.79135e+07
Øksneset, matfisk	60.8125	4.86232	Marine aquaculture	NO	Norway	0.193716	1.1623e+08
Verbandskläranlage Obere Iller	47.5994	10.2652	Sewerage	DE	Germany	0.193552	1.24766e+08
INEOS Köln GmbH	51.0676	6.84674	Manufacture of other organic basic chemicals	DE	Germany	0.193372	4.24422e+07
Stadtentwässerung Göppingen	48.704	9.60358	Sewerage	DE	Germany	0.192385	1.26167e+08
Culmore WWTWs	55.053	-7.2554	Sewerage	UK	United Kingdom	0.191707	1.35317e+08
PSA Automobiles SA	48.04	-1.7	Manufacture of motor vehicles	FR	France	0.191627	18122.4
Danielsnes, matfisk	70.1917	22.321	Marine aquaculture	NO	Norway	0.191605	1.14962e+08
NAR S.p.A.	45.3544	11.9572	Manufacture of other plastic products	IT	Italy	0.191078	18070.4
Zentraldeponie Emscherbruch	51.5564	7.13094	Treatment and disposal of hazardous waste	DE	Germany	0.190726	300170
Pierce FPSO	57.1674	2.09383	Extraction of crude petroleum	UK	United Kingdom	0.190159	5.70054e+07
VERSALIS S.P.A. - STABILIMENTO DI RAGUSA	36.9127	14.6793	Manufacture of plastics in primary forms	IT	Italy	0.18998	17966.6
GOGLIO SPA - Packaging Division	45.7656	8.76778	Manufacture of plastic packing goods	IT	Italy	0.18998	17966.6
Heggvika, matfisk	65.1266	12.072	Marine aquaculture	NO	Norway	0.189751	1.10937e+08
Heyne & Penke Verpackungen GmbH	51.7932	9.69054	Other printing	DE	Germany	0.189743	93252.5
Aukrasanden, matfisk	62.7834	6.92605	Marine aquaculture	NO	Norway	0.189494	1.137e+08
Teeside Polyethylene Plant	54.5827	-1.10103	Manufacture of plastics in primary forms	UK	United Kingdom	0.189431	17914.6
Dyrholmen, matfisk	59.2855	5.8583	Marine aquaculture	NO	Norway	0.188438	1.13066e+08
Kokvika, matfisk	66.4128	12.9569	Marine aquaculture	NO	Norway	0.18791	1.12746e+08
Rejonowe Przedsi?biorstwo Wodoci?gów i Kanalizacji Spó?ka z o.o., Grupowa Oczyszczalnia ?cieków	50.1112	19.3754	Sewerage	PL	Poland	0.187379	1.07844e+08
SKW Stickstoffwerke Piesteritz GmbH	51.8786	12.5751	Manufacture of fertilisers and nitrogen compounds	DE	Germany	0.187112	1.09394e+08
AZSA - VERTEDERO DE EL ESTRELLÍN	43.5752	-5.91708	Treatment and disposal of non-hazardous waste	ES	Spain	0.186886	294126
Dåvøya, matfisk	70.0722	19.3411	Marine aquaculture	NO	Norway	0.186855	1.12117e+08
DEPURATORE PARMA OVEST E IMP TRATTAMENTO RIFIUTI SPECIALI LIQUIDI NON PER	44.8281	10.31	Sewerage	IT	Italy	0.186137	1.1535e+08
BALL PACKAGING EUROPE France - Ets BIERNE	50.97	2.4	Manufacture of light metal packaging	FR	France	0.186137	17603.1
Lausklubben AKVA	70.0244	29.2922	Marine aquaculture	NO	Norway	0.186063	1.11638e+08
Rwe Npower Plc, Little Barford Power Station	52.2048	-0.267346	Production of electricity	UK	United Kingdom	0.185869	3.52482e+06
Miejskie Przedsi?biorstwo Wodoci?gów i Kanalizacji Sp. z o. o., Oczyszczalnia ?cieków	50.0618	22.0206	Sewerage	PL	Poland	0.185792	1.08623e+08
LFB BIOMEDICAMENTS	48.68	2.18	Manufacture of pharmaceutical preparations	FR	France	0.185039	17499.2
SKA Tübingen	48.5299	9.09725	Sewerage	DE	Germany	0.184804	1.19151e+08
SW-SOLAR Czarna Woda Sp. z o.o.	52.8928	16.5398	Steam and air conditioning supply	PL	Poland	0.184592	2844
RTB RUDNIK BAKRA MAJDANPEK - Površinski kop	44.4196	21.9303	Support activities for other mining and quarrying	RS	Serbia	0.184506	2.5508e+07
GRUPO EMPRESARIAL ENCE FABRICA DE PONTEVEDRA	42.4167	-8.66889	Manufacture of pulp	ES	Spain	0.184499	9.30223e+07
Klärwerk Koblenz	50.3903	7.60146	Sewerage	DE	Germany	0.184264	1.18807e+08
Gruppenklärwerk Heimertingen Flur-Nr. 1422/1 u. 1434/3	48.0529	10.1438	Sewerage	DE	Germany	0.183384	1.18194e+08
Teva Czech Industries s.r.o.	49.9192	17.9629	Manufacture of basic pharmaceutical products	CZ	Czech Republic	0.183092	17239
Hausan, matfisk	63.4583	8.95568	Marine aquaculture	NO	Norway	0.182896	1.09741e+08
Kläranlage (Minden-Leteln)	52.3252	8.93673	Sewerage	DE	Germany	0.182598	1.17714e+08
RWZI Utrecht (Hoogheemraadschap de Stichtse Rijnlanden)	52.1099	5.10796	Sewerage	NL	Netherlands	0.182464	1.1195e+08
ICL FERTILIZERS EUROPE C.V.	52.4054	4.87346	Manufacture of fertilisers and nitrogen compounds	NL	Netherlands	0.181765	286068
RWZI Emmen	52.7312	6.88137	Sewerage	NL	Netherlands	0.181126	1.13475e+08
Miejskie Przedsi?biorstwo Wodoci?gów i Kanalizacji w Lublinie" Sp. z o.o.	-	51.266	22.624	Waste and waste water management	PL	Poland	0.181063
Andholmen 1, matfisk	63.4698	7.8556	Marine aquaculture	NO	Norway	0.181042	1.05845e+08
[truncated: 10,584 more rows]

[truncated: 2 more sheets: Figure2c, Figure3]
